# Supplementary material for: Transcriptomic Characterization Reveals Mitochondrial Involvement in Nrf2/Keap1-Mediated Osteoclastogenesis
Source: Antioxidants (Basel). 2024 Dec 20;13(12):1575. doi: 10.3390/antiox13121575 (PMC11673794; doi:10.3390/antiox13121575)
Supplement: Supplementary file 1 [file antioxidants-13-01575-s001.zip]

Archive with 7 entries (7 files):
- Supplementary Table S1_Figure S1_S2.pdf
- Supplementary Table S2_Keap1KO_WT_up_all.xlsx
- Supplementary Table S3_Keap1KO_WT_down_all.xlsx
- Supplementary Table S4_Nrf2KO_WT_up_all.xlsx
- Supplementary Table S5_Nrf2KO_WT_down_all.xlsx
- Supplementary Table S6_Nrf2KO_Keap1KO_up_all.xlsx
- Supplementary Table S7_Nrf2KO_Keap1KO_down_all.xlsx
