# Supplementary material for: Transcriptomic Characterization Reveals Mitochondrial Involvement in Nrf2/Keap1-Mediated Osteoclastogenesis
Source: Antioxidants (Basel). 2024 Dec 20;13(12):1575. doi: 10.3390/antiox13121575 (PMC11673794; doi:10.3390/antiox13121575)
Supplement: Supplementary file 1 [file antioxidants-13-01575-s001.zip › Supplementary Table S2_Keap1KO_WT_up_all.xlsx]

## Sheet: Sheet1
Supplementary Table S1:	Upregulated genes in Keap1 KO compared to WT
Gene Symbol	Gene Description	Fold Change (log)	Fold Change	Entrezgene	Probeset_ID	Genbank
Nqo1	NAD(P)Hdehydrogenase,quinone1	4.53982	23.2607	18104	17512732	BC004579|U12961|CT010284
Il1f9	interleukin1family,member9	3.94901	15.4444	215257	17367652	AK156687|AY071843|BC116227|BC116228
A530064D06Rik	RIKENcDNAA530064D06gene	3.48738	11.2152	328830	17345775	EU003111
Mmp12	matrixmetallopeptidase12	3.24021	9.44932	17381	17514495	AK171435|BC019135|CT010377|M82831|AK089295|AK169965
Slc39a4	solutecarrierfamily39(zinctransporter),member4	3.16496	8.96907	72027	17318587	AB052762|BC023498
Fabp7	fattyacidbindingprotein7,brain	3.15343	8.89771	12140	17233384	AK163791|BC055280|BC057090|CT010401
Cxcl14	chemokine(C-X-Cmotif)ligand14	3.12452	8.72113	57266	17293006	AF144754|AF192557|BC079661|BC147274|BC147275|AF252873
Gsta3	glutathioneS-transferase,alpha3	3.06001	8.33978	14859	17211405	BC147272|BC147273|M73483|BC009805
Prl2c2|Prl2c3|Prl2c4|Gm7040|Prl2c5|Prl2c1	prolactinfamily2,subfamilyc,member2|prolactinfamily2,subfamilyc,member3|prolactinfamily2,subfamilyc,member4|predictedgene7040|prolactinfamily2,subfamilyc,member5|Prolactinfamily2,subfamilyc,member1	2.9819	7.90027	18811///18812///26421///630663///107849///666317	17290674	BC056203|BC064771|BC080826|BC100300|BC145439|K02245|BC058816|BC064772|BC100299|BC132078|BC132080|K03235|AF128884|BC132514|BC132516
Rnf128	ringfingerprotein128	2.96149	7.78929	66889	17538096	AF426411|AY112656|BC010477
Treml4	triggeringreceptorexpressedonmyeloidcells-like4	2.82016	7.0624	224840	17338378	AY465531|AY465532|AY557629|BC117091|BC137666|DQ087185|DQ186654|DQ186655|AY465530
Ly6g	lymphocyteantigen6complex,locusG	2.7996	6.96248	546644	17312219
Car3	carbonicanhydrase3	2.73379	6.65203	12350	17396152	BC011129|M27796|AK075630
Tanc2	tetratricopeptiderepeat,ankyrinrepeatandcoiled-coilcontaining2	2.71625	6.57164	77097	17257405	AK173111
Gclm	glutamate-cysteineligase,modifiersubunit	2.68344	6.42387	14630	17402283	BC132404|BC138783|CT010256|U95053
Cd36	CD36antigen	2.64939	6.27403	12491	17445715	BC010262|L23108
Ceacam10	carcinoembryonicantigen-relatedcelladhesionmolecule10	2.64341	6.24806	26366	17475081	BC003346|L38422
Gsta4	glutathioneS-transferase,alpha4	2.44767	5.45533	14860	17519649	BC012639|L06047|AK011841
Mfsd6	majorfacilitatorsuperfamilydomaincontaining6	2.43397	5.40378	98682	17222925	AB247936|AK046866|AK171946|BC017534
Itga8	integrinalpha8	2.41544	5.33482	241226	17381717
Acss2	acyl-CoAsynthetaseshort-chainfamilymember2	2.40445	5.29432	60525	17378359	AK029262|BC051432|AF216873
Mmp8	matrixmetallopeptidase8	2.39721	5.26785	17394	17514553	BC042742|U96696
Mgst2	microsomalglutathioneS-transferase2	2.38645	5.2287	211666	17397475	AK133292|BC132234|BC132260|BC028535
Nlrp1c-ps	NLRfamily,pyrindomaincontaining1C,pseudogene	2.3598	5.13301	627984	17265526	BC141384|DQ117602
Gfra2	glialcelllinederivedneurotrophicfactorfamilyreceptoralpha2	2.33035	5.02928	14586	17301823	AF002701|AF079107|AF079108|BC138561|AK133028
LOC100038947	signal-regulatoryproteinbeta1-like	2.32811	5.02148	100038947	17404217
Retnlg	resistinlikegamma	2.28632	4.87809	245195	17326075	AB086819|AJ514933|BC117106
Ttc12	tetratricopeptiderepeatdomain12	2.23729	4.71512	235330	17526753	BC056616|AK076457
Bank1	Bcellscaffoldproteinwithankyrinrepeats1	2.21587	4.6456	242248	17410581	AY178734|EU051378|BC026932|BC116328
Abcc3	ATP-bindingcassette,sub-familyC(CFTR/MRP),member3	2.19641	4.58337	76408	17267846	AF534127|AF534128|AF534129|AY795569|AY841885|BC150788
Prl2c3|Prl2c4|Prl2c2|Gm7040|Prl2c5	prolactinfamily2,subfamilyc,member3|prolactinfamily2,subfamilyc,member4|prolactinfamily2,subfamilyc,member2|predictedgene7040|prolactinfamily2,subfamilyc,member5	2.19624	4.58282	18812///26421///18811///630663///107849	17290666	BC058816|BC064772|BC080826|BC100299|BC100300|BC132078|BC132080|K03235|BC056203|BC064771|BC145439|K02245
Ptger2	prostaglandinEreceptor2(subtypeEP2)	2.19421	4.5764	19217	17299180	BC005440|D50589
Mgst1	microsomalglutathioneS-transferase1	2.18086	4.53423	56615	17463909	BC009155
Cd81	CD81antigen	2.17563	4.51784	12520	17485297	BC011433
D330045A20Rik	RIKENcDNAD330045A20gene	2.16251	4.47694	102871	17538079	BC112416|BC113128
Ptgs1	prostaglandin-endoperoxidesynthase1	2.14566	4.42493	19224	17370309	AK167357|BC005573|BC023322|CT010314|M34141|AY547265
Abcd2	ATP-bindingcassette,sub-familyD(ALD),member2	2.10765	4.30987	26874	17320652	BC019187
Dmpk	dystrophiamyotonica-proteinkinase	2.09872	4.2833	13400	17474454	BC024150|BC075715
Prkar2b	proteinkinase,cAMPdependentregulatory,typeIIbeta	2.06561	4.1861	19088	17280590	AK081805|BC048710
Cat	catalase	2.06353	4.18008	12359	17388803	AY040626|BC013447|L25069|M62897
Pdlim4	PDZandLIMdomain4	2.04787	4.13496	30794	17262798	BC030068|AK035513
Ednrb	endothelinreceptortypeB	2.0471	4.13275	13618	17309268	BC026553|U32329
Gm11084	predictedgene11084	2.03683	4.10342		17386477
Bin2	bridgingintegrator2	2.03425	4.0961	668218	17321768
Ptgr1	prostaglandinreductase1	2.02811	4.07872	67103	17425770	BC014865|CT010267
Tmc8	transmembranechannel-likegenefamily8	2.02243	4.06268	217356	17258813	AK220211|AY236501|AY263160|BC138254|BC145210
Camp	cathelicidinantimicrobialpeptide	1.95422	3.87506	12796	17531482	BC120752|BC120754|U43409
Slc7a11	solutecarrierfamily7(cationicaminoacidtransporter,y+system),member11	1.94196	3.84228	26570	17405082	AB022345|AY766236|AY766237|BC141402|BC141408|AK037490
Sort1	sortilin1	1.93783	3.83128	20661	17401673	AF175279|BC056343
F630028O10Rik|Mir223	RIKENcDNAF630028O10gene|microRNA223	1.92621	3.80056	100038363///723814	17536383
I830077J02Rik	RIKENcDNAI830077J02gene	1.88547	3.69473	433638	17408856	BC147821|BC147828
Cd177	CD177antigen	1.87041	3.65636	68891	17487759	BC027283|BC005615
Serpinb9b	serine(orcysteine)peptidaseinhibitor,cladeB,member9b	1.86472	3.64197	20706	17286375	BC064768|U96705
Ssh2	slingshothomolog2(Drosophila)	1.85123	3.60808	237860	17253235	AB099288|BC141392|BC141393|AK170142|AK158449
Igfbp4	insulin-likegrowthfactorbindingprotein4	1.85034	3.60586	16010	17256264	BC019836
Cdh5	cadherin5	1.84781	3.59952	12562	17504399	BC054790|D63942
Gm22118	predictedgene,22118	1.84306	3.58771		17296102
Ptgir	prostaglandinIreceptor(IP)	1.84188	3.58478	19222	17474217	AK033567|BC094386|D26157
Tnfsf4	tumornecrosisfactor(ligand)superfamily,member4	1.83734	3.5735	22164	17218701	FJ176943|U12763
Pir	pirin	1.81948	3.52955	69656	17539519	BC024062|AK082922
Pglyrp1	peptidoglycanrecognitionprotein1	1.81607	3.52121	21946	17474371	AF076482|AF193843|BC005582|CT010165
Ankrd22	ankyrinrepeatdomain22	1.80557	3.49566	52024	17364090	BC003460
Tmem154	transmembraneprotein154	1.804	3.49187	320782	17398571	BC096432|BC113174|BC113175|AK171510
Cd34	CD34antigen	1.78928	3.45643	12490	17221014	BC006607|AK051507
Abca9	ATP-bindingcassette,sub-familyA(ABC1),member9	1.78327	3.44206	217262	17271399	AF491299
Hpgd	hydroxyprostaglandindehydrogenase15(NAD)	1.77245	3.41633	15446	17501250	BC021157|U44389|AK051168
Gapt	Grb2-bindingadaptor,transmembrane	1.76419	3.39684	238875	17296128	BC116629|BC118005
Dgkg	diacylglycerolkinase,gamma	1.75954	3.38591	110197	17329316	AK087972|BC015278
Sirpb1b	signal-regulatoryproteinbeta1B	1.75814	3.38261	668101	17404209
Dapk1	deathassociatedproteinkinase1	1.75525	3.37586	69635	17287984	AK009701|AY245540|AY245541|BC057317|BC060161
Amica1	adhesionmolecule,interactswithCXADRantigen1	1.75145	3.36698	270152	17516718	AY093688|BC050133
Mturn	maturin,neuralprogenitordifferentiationregulatorhomolog(Xenopus)	1.75104	3.36602	68235	17458752	BC042507|BC052467
Atp1a3	ATPase,Na+/K+transporting,alpha3polypeptide	1.74532	3.35269	232975	17487805	BC020177|BC034645|BC037206|BC042894|AK053751
Panx1	pannexin1	1.74228	3.34564	55991	17524107	BC049074|EU446265|AF207817
Acot1	acyl-CoAthioesterase1	1.73868	3.3373	26897	17277140	BC022951|BC028261
Wfdc21	WAPfour-disulfidecoredomain21	1.72535	3.3066	66107	17254300	BC096415|AK155780
Ctla2b	cytotoxicTlymphocyte-associatedprotein2beta	1.7057	3.26187	13025	17293348
Blvrb	biliverdinreductaseB(flavinreductase(NADPH))	1.70469	3.25959	233016	17475580	BC006617|BC027279
Sirpb1a	signal-regulatoryproteinbeta1A	1.69608	3.24019	320832	17404200	AB112022
Nlrp1b	NLRfamily,pyrindomaincontaining1B	1.68951	3.22548	637515	17265496	BC141354|DQ117591|DQ117592|DQ117593|DQ153214
S100a8	S100calciumbindingproteinA8(calgranulinA)	1.68787	3.22182	20201	17399823	BC078629|M83218
Mylip	myosinregulatorylightchaininteractingprotein	1.68742	3.22079	218203	17286962	AK040836|AY434449|BC010206
Notch1	notch1	1.68727	3.22046	18128	17383052	AF508809|BC138441|BC138442
B430306N03Rik	RIKENcDNAB430306N03gene	1.68457	3.21444	320148	17338403	AK133242|AY522648|DQ087179|DQ087180
Ang|Rnase4	angiogenin,ribonuclease,RNaseAfamily,5|ribonuclease,RNaseAfamily4	1.68142	3.20743	11727///58809	17299575	AK076504|BC061105|BC066843|AY762362
Serpinb1a	serine(orcysteine)peptidaseinhibitor,cladeB,member1a	1.68023	3.20478	66222	17291694
Gclc	glutamate-cysteineligase,catalyticsubunit	1.67855	3.20107	14629	17519579	BC019374|U85414|U85498
Slc6a9	solutecarrierfamily6(neurotransmittertransporter,glycine),member9	1.67681	3.1972	14664	17417702	AK048168|BC021828|AK014572
Gatm	glycineamidinotransferase(L-arginine:glycineamidinotransferase)	1.67627	3.19601	67092	17390810	BC003879
Tinagl1	tubulointerstitialnephritisantigen-like1	1.67065	3.18358	94242	17430576	AB050626|AK087142|BC018539|AB047402|BC005738|CT010275
Slc16a9	solutecarrierfamily16(monocarboxylicacidtransporters),member9	1.66568	3.17264	66859	17234136	AK004599|AK015196|BC034205|BC055839
4930438A08Rik	RIKENcDNA4930438A08gene	1.66469	3.17046	73988	17249994
Alox5	arachidonate5-lipoxygenase	1.65976	3.15964	11689	17470031	AK089344|BC139102|BC141213|L42198
Cx3cr1	chemokine(C-X3-Cmotif)receptor1	1.65246	3.14368	13051	17532268	AF102269|BC012653
Ephx1	epoxidehydrolase1,microsomal	1.64257	3.12222	13849	17230484	BC029636|BC045194|BC057857|BC061493|U89491
Mapk13	mitogen-activatedproteinkinase13	1.63231	3.10009	26415	17335383	BC001992|U81823
Ncam1	neuralcelladhesionmolecule1	1.62637	3.08736	17967	17526776	BC011310
Slc46a3	solutecarrierfamily46,member3	1.62492	3.08424	71706	17455386	AK004609|BC006902
Itgal	integrinalphaL	1.62175	3.07748	16408	17483264	AF065902|AK154115|BC145094|BC145095|BC145096|BC145802|M60778|AF065901
Klra2	killercelllectin-likereceptor,subfamilyA,member2	1.6203	3.07439	16633	17471828	BC064711|AF395446|EF025059|AF253058|AF253059
Cd24a	CD24aantigen	1.61834	3.07021	12484	17233022	BC075622|M58661
Mest	mesodermspecifictranscript	1.6119	3.05653	17294	17456934	AF482999|BC006639|D16262
Tmem47	transmembraneprotein47	1.61148	3.05565	192216	17536067	BC019751|AK031346
Gm23181	predictedgene,23181	1.60075	3.03302		17225811
Man2a2	mannosidase2,alpha2	1.59936	3.03008	140481	17492549	DQ631806|AK044028|AK161799|BC055006|AK044561
Gm5150	predictedgene5150	1.5841	2.9982	381484	17404230	DQ055451
Prdx6	peroxiredoxin6	1.58328	2.99651	11758	17228846
Cxcr2	chemokine(C-X-Cmotif)receptor2	1.58275	2.99541	12765	17214142	BC051677|D17630
Cd33	CD33antigen	1.58132	2.99243	12489	17490149	AK046303|BC132379
Stk10	serine/threoninekinase10	1.57996	2.98961	20868	17248309	BC096624|BC128363|D89728
Anxa3	annexinA3	1.57907	2.98778	11745	17439464	BC090634|BC141167|CT010280|AK013850|AK169423
Gm5086	predictedgene5086	1.57355	2.97636	328314	17289388
Tarm1	Tcell-interacting,activatingreceptoronmyeloidcells1	1.57193	2.97301	245126	17485510	DQ973493
Trem2	triggeringreceptorexpressedonmyeloidcells2	1.56709	2.96306	83433	17338416	AF213458|AY024349|AY187009|BC033485|BC052784|AY024348|BC032959
Gm23350	predictedgene,23350	1.56408	2.95689		17352601
Tbxas1	thromboxaneAsynthase1,platelet	1.56169	2.95199	21391	17457472	AK139479|BC029014|L18868|AK048544|AK085414|AK162394
Ggt5	gamma-glutamyltransferase5	1.54543	2.91892	23887	17234403	BC051971|AF077765|BC113775|AK085788
Tgfbi	transforminggrowthfactor,betainduced	1.543	2.91399	21810	17287827	BC129900|BC129901|L19932
Alox5ap	arachidonate5-lipoxygenaseactivatingprotein	1.54048	2.90892	11690	17444961	BC026209|AK075967|AK014153
Gm26265	predictedgene,26265	1.53129	2.89043		17512086
Olfml2b	olfactomedin-like2B	1.52677	2.88141	320078	17219185	BC025654
Bst1	bonemarrowstromalcellantigen1	1.52629	2.88043	12182	17437198	AK164028|D31788|L32812
Susd3	sushidomaincontaining3	1.52592	2.87971	66329	17292434	AK013276|BC045525
Tagln	transgelin	1.52557	2.879	21345	17526576	BC003795|L41154|U36588
Stfa3	stefinA3	1.52313	2.87415	20863	17330183	AY169236|BC107224|BC107225
Pram1|Gm20507	PML-RARalpha-regulatedadaptormolecule1|predictedgene20507	1.52288	2.87364	378460	17336157	AY665714|BC141100
Tspan32	tetraspanin32	1.52063	2.86916	27027	17485282	AF291425|AK154694|AY039000|AF175771|BC051204|BC055858
Prn|Prnd	prionproteingenecomplex|prionproteindublet	1.5195	2.86691	111368///26434	17376549	AF192384|AF165165|AF165166|AF192385|AK161043|BC025140|DQ832281|AF192382|AF192383
Etv1|Gm5454	etsvariant1|predictedgene5454	1.51945	2.86682	14009///432800	17289547	BC005645|L10426|AK035914
Zscan29	zincfingerSCANdomains29	1.51807	2.86408	99334	17390433
Gpx3	glutathioneperoxidase3	1.51169	2.85144	14778	17249787	BC003339|BC037027|BC049235|BC061950|U13705
Foxq1	forkheadboxQ1	1.50988	2.84787	15220	17286320	BC047155
Gm24498	predictedgene,24498	1.50972	2.84756		17294773
Tcf7l2	transcriptionfactor7like2,Tcellspecific,HMGbox	1.50767	2.8435	21416	17360501	AJ223070|BC052022|AF107298|AF107299|AF363724|AF363725|AF363726|AK052583|AK132465|AY072035
Smpdl3a	sphingomyelinphosphodiesterase,acid-like3A	1.5027	2.83373	57319	17233394	BC139288|BC139289
Tm6sf1	transmembrane6superfamilymember1	1.50215	2.83264	107769	17479736	AK162572|BC023123|AK135100|AK136581
Arg1	arginase,liver	1.50093	2.83025	11846	17239845	BC013341|BC050005|CT010173|U51805
Arhgap15	RhoGTPaseactivatingprotein15	1.50008	2.82858	76117	17370551	AK036520|AK040796|AK170537|BC024887|BC034881
Havcr2	hepatitisAviruscellularreceptor2	1.49909	2.82665	171285	17248809	AY553334|AF450241|BC106851|BC106852
Dusp6	dualspecificityphosphatase6	1.49508	2.81879	67603	17236882	BC003869
Abca13	ATP-bindingcassette,sub-familyA(ABC1),member13	1.49393	2.81656	268379	17247241	AY160971
Cebpa	CCAAT/enhancerbindingprotein(C/EBP),alpha	1.47815	2.78591	12606	17476728	BC011118|BC028890|BC051102|BC058161
Gm9733	predictedgene9733	1.47708	2.78384	751864	17404195	DQ055452
Camk1d	calcium/calmodulin-dependentproteinkinaseID	1.47602	2.7818	227541	17381357	AK170777|AK162754|AK170123|AY273822|BC141413|BC141414
Slc40a1	solutecarrierfamily40(iron-regulatedtransporter),member1	1.47394	2.7778	53945	17222777	AF215637|AF226613|AF231120|BC003438|AK033987
Fam129a	familywithsequencesimilarity129,memberA	1.47105	2.77224	63913	17218186	AB049355|AK029847|BC058234|BC069904|BC137843
P2ry12	purinergicreceptorP2Y,G-proteincoupled12	1.46777	2.76594	70839	17405482	BC027381
Trem3	triggeringreceptorexpressedonmyeloidcells3	1.46421	2.75913	58218	17338371	AF241220|BC127035|BC127036
Fam101b	familywithsequencesimilarity101,memberB	1.46151	2.75396	76566	17266038
St3gal5	ST3beta-galactosidealpha-2,3-sialyltransferase5	1.46094	2.75287	20454	17459591	AB018048|AF119416|BC138557|BC138559|AB013302
Chil3	chitinase-like3	1.45886	2.74892	12655	17408897	BC061154|D87757|M94584
Zfp608	zincfingerprotein608	1.45613	2.74371	269023	17354411	BC092219|BC059268|BC151073|BC151075|AK047979
Elane	elastase,neutrophilexpressed	1.45375	2.7392	50701	17235011	BC145800
Plbd1	phospholipaseBdomaincontaining1	1.45373	2.73915	66857	17472114	BC019793|AK170196
Igfbp3	insulin-likegrowthfactorbindingprotein3	1.44953	2.73119	16009	17260474	BC058261|X81581
Pdgfra	plateletderivedgrowthfactorreceptor,alphapolypeptide	1.44947	2.73108	18595	17438246	BC053036|M57683|M84607|AK081664|AK145097
Stab1	stabilin1	1.445	2.72263	192187	17304523	AB052959|AB052960|AB105392|AF290914|BC022136|BC049247|BC058607|AK087634
4930594C11Rik	G1toSphasetransitionpseudogene	1.44461	2.7219	77633	17222354
Ltf	lactotransferrin	1.44458	2.72184	17002	17522555	BC006904|CT010339|D88510|FJ538998|BC009662
Ttc39c	tetratricopeptiderepeatdomain39C	1.44132	2.7157	72747	17348570	AK077971|BC020021|AK080904
Pik3cg	phosphoinositide-3-kinase,catalytic,gammapolypeptide	1.42884	2.69229	30955	17280609	AF208345|AJ249280|BC051246
Ctse	cathepsinE	1.42873	2.69209	13034	17217035	BC005432|CT010252|AK165242
C5ar2	complementcomponent5areceptor2	1.42839	2.69146	319430	17486859	BC137941|BC145834
Colec12	collectinsub-familymember12	1.42064	2.67704	140792	17348282	AB038519|AB078434|BC057936
Mrc1	mannosereceptor,Ctype1	1.4197	2.6753	17533	17367102	BC141338
Lbp	lipopolysaccharidebindingprotein	1.41782	2.67182	16803	17378827	BC004795|AK143562
Gcnt1	glucosaminyl(N-acetyl)transferase1,core2	1.41038	2.65808	14537	17363320	D87332
Cnr2	cannabinoidreceptor2(macrophage)	1.41006	2.65749	12802	17419959	BC024052
1810011H11Rik	RIKENcDNA1810011H11gene	1.40547	2.64905	69069	17298620	AK014636
Gm25654	predictedgene,25654	1.4	2.63902		17293704
Khk	ketohexokinase	1.39823	2.63579	16548	17435934	BC013464
Me1	malicenzyme1,NADP(+)-dependent,cytosolic	1.39692	2.6334	17436	17529398	J02652|M26756|AK006387|BC003287|BC011081|BC080660|BC094028
Fads1	fattyaciddesaturase1	1.39538	2.63058	76267	17357460	AB072976|BC022139|BC026831|BC026848|BC063053|KF987079|AK080706
Slc8a1	solutecarrierfamily8(sodium/calciumexchanger),member1	1.39479	2.62951	20541	17347619	AF004666|BC079673|DQ388998|U70033|AK048160
Krt80	keratin80	1.39082	2.62229	74127	17321823	AK004811|AK171114|BC119366|BC120601|AK036900
Olr1	oxidizedlowdensitylipoprotein(lectin-like)receptor1	1.38998	2.62074	108078	17471550	AF303744|HQ603086|HQ603085
Slc22a23	solutecarrierfamily22,member23	1.38996	2.62072	73102	17291787	BC094372
Slc11a1	solutecarrierfamily11(proton-coupleddivalentmetaliontransporters),member1	1.38728	2.61585	18173	17214197	AK171343|BC109137|BC109138|L13732
Traf3ip3	TRAF3interactingprotein3	1.38631	2.6141	215243	17231203	AK161211|AY383616|BC137605|BC171933
Ceacam1	carcinoembryonicantigen-relatedcelladhesionmolecule1	1.38528	2.61222	26365	17487952	AB236328|AB236329|BC016891|M77196|X15351|X67279|AK085749|X67283
Mafb	v-mafmusculoaponeuroticfibrosarcomaoncogenefamily,proteinB(avian)	1.38235	2.60692	16658	17393868	BC038256|BC016434|L36435
Mmd	monocytetomacrophagedifferentiation-associated	1.3696	2.58398	67468	17255064	AY424300|BC021914|BC034117|AK033889
Vps13c	vacuolarproteinsorting13C(yeast)	1.36698	2.5793	320528	17518818	AB281675|AK129486
Slc2a3	solutecarrierfamily2(facilitatedglucosetransporter),member3	1.36192	2.57027	20527	17470597	BC034122|BC058811|CT010354|M75135
Sorl1	sortilin-relatedreceptor,LDLRclassArepeats-containing	1.3612	2.569	20660	17525894	AB015790|AF031816|AK088154
Ppfibp2	PTPRFinteractingprotein,bindingprotein2(liprinbeta2)	1.35999	2.56684	19024	17481556	BC100346|U79024|AK012152|AK166921|BC055935
Hist1h2ab	histonecluster1,H2ab	1.35995	2.56676	319172	17285867	BC117110
Dhrs3	dehydrogenase/reductase(SDRfamily)member3	1.35787	2.56307	20148	17421312	X95281|AF061743|BC010972|BC013540|BC008980
Grk5	Gprotein-coupledreceptorkinase5	1.35384	2.55591	14773	17360890	AF040746|BC019379
Sell	selectin,lymphocyte	1.34856	2.54658	20343	17218835	AB353767|AB353768|BC052681|M25324|M36005|M36058
Pde2a	phosphodiesterase2A,cGMP-stimulated	1.34744	2.5446	207728	17480880	BC086800|AK158888
Pgap1	post-GPIattachmenttoproteins1	1.34391	2.53839	241062	17223138
Tmem71	transmembraneprotein71	1.33348	2.5201	213068	17317622	BC117823|BC117824
Slco2a1	solutecarrierorganicaniontransporterfamily,member2a1	1.33077	2.51536	24059	17520905	AF323958|BC035200
Cd300lb	CD300antigenlikefamilymemberB	1.32796	2.51048	217304	17271710	AB300703|AY457053|AY996128
Gna15	guaninenucleotidebindingprotein,alpha15	1.32298	2.50182	14676	17243382	BC005439|BC011098|M80632
Gm22367	predictedgene,22367	1.32033	2.49723		17459078
Slco4c1	solutecarrierorganicaniontransporterfamily,member4C1	1.32019	2.497	227394	17225837	AY654588|BC119022
Mtfr2	mitochondrialfissionregulator2	1.32019	2.49699	71804	17231963	BC019132
Npnt	nephronectin	1.31942	2.49566	114249	17410435	AB059656|AF397007|AF397008|AY035898|AY035899|BC068308
Nedd9	neuralprecursorcellexpressed,developmentallydown-regulatedgene9	1.31634	2.49034	18003	17292071	AF009366|BC053713
Mtus1	mitochondrialtumorsuppressor1	1.31495	2.48794	102103	17508907	AY626782|AY626783|BC041777|BC042206|BC043321|BC089009|AF173380|AF493235|AK129324|AY246699|AY626781
Map3k5	mitogen-activatedproteinkinasekinasekinase5	1.31363	2.48567	26408	17231891	AB006787|BC116627|BC116628|BC133697
Slc9a9	solutecarrierfamily9(sodium/hydrogenexchanger),member9	1.31143	2.48188	331004	17520396	BC099942|BC153825
Gpx8	glutathioneperoxidase8(putative)	1.30883	2.4774	69590	17296281	BC019664
Syne1	spectrinrepeatcontaining,nuclearenvelope1	1.30327	2.46788	64009	17238762	AF281869|BC054456|BC110428
Adh7	alcoholdehydrogenase7(classIV),muorsigmapolypeptide	1.30218	2.466	11529	17403058	AF331802|AF331803|BC047267|U20257
Megf9	multipleEGF-like-domains9	1.30203	2.46575	230316	17426497	AK122378|BC088994|BC138128|BC138129
Kitl	kitligand	1.30029	2.46278	17311	17236900	BC011322|M57647|U44725|M64262
Emilin2	elastinmicrofibrilinterfacer2	1.29966	2.46171	246707	17346975	AF468645|BC053753|GQ872457|GQ872460
Lbr	laminBreceptor	1.29818	2.45919	98386	17230550	AK089042|AK151798|BC014835|BC021516|BC042522
Nid1	nidogen1	1.29405	2.45215	18073	17285244	AK049585|BC131669
Gca	grancalcin	1.29261	2.4497	227960	17371201	AF518325|BC021450|AB088388|AK046347
Ssbp2	single-strandedDNAbindingprotein2	1.29135	2.44756	66970	17289037	AY037837|BC002176|AK051840|AY167988|EF410127
Osgin1	oxidativestressinducedgrowthinhibitor1	1.2831	2.43361	71839	17506081	BC022135|BC132440|BC138192
Syne1	spectrinrepeatcontaining,nuclearenvelope1	1.2811	2.43025	64009	17238938	AF535143|AK039486|AK122550
Itgb5	integrinbeta5	1.27956	2.42766	16419	17325109	AF022110|AF043256|AF043257|BC046280|BC058246
Bin1	bridgingintegrator1	1.27924	2.42711	30948	17349283	BC065160|U60884|BC030446|U86405
B4galt6	UDP-Gal:betaGlcNAcbeta1,4-galactosyltransferase,polypeptide6	1.27828	2.42549	56386	17352985	AF097158|BC011149|AF142674
2610528A11Rik	RIKENcDNA2610528A11gene	1.27777	2.42463	70045	17305163	BC049685
Tsku	tsukushi	1.27757	2.4243	244152	17493571	BC116310|BC116311|BC129977|BC129978
Mir1900|Icam4	microRNA1900|intercellularadhesionmolecule4,Landsteiner-Wienerbloodgroup	1.27732	2.42388	100316681///78369	17549212
Creg1	cellularrepressorofE1A-stimulatedgenes1	1.27707	2.42346	433375	17219005	AF084524|BC027426
Naip5	NLRfamily,apoptosisinhibitoryprotein5	1.27458	2.41929	17951	17295588	AF135492|AF135493|AF381771|AY146994|AY146995|AY146996|AY146997|AY146998|AY146999|BC070433
Sulf2	sulfatase2	1.27041	2.41231	72043	17394538	AY101177|BC141086
Eid3	EP300interactinginhibitorofdifferentiation3	1.26784	2.408	66341	17235937	AK007194|BC099545
Il17ra	interleukin17receptorA	1.26764	2.40767	16172	17462351	U31993
Mrgpra2a	MAS-relatedGPR,memberA2A	1.26744	2.40734	668727	17491323	BC064040
Mki67	antigenidentifiedbymonoclonalantibodyKi67	1.26537	2.40388	17345	17497334
Taldo1	transaldolase1	1.26321	2.40029	21351	17484881	BC004754|BC094277|U67611
Prkcb	proteinkinaseC,beta	1.26299	2.39993	18751	17482766	BC127083
Mycbp2	MYCbindingprotein2	1.26247	2.39906	105689	17309172	AY325887|AK079289
Cdkn3	cyclin-dependentkinaseinhibitor3	1.26072	2.39615	72391	17299268	AK033341|BC049694
Fcgr3	Fcreceptor,IgG,lowaffinityIII	1.25834	2.3922	14131	17229620	AF197930|BC052819|M14215
E2f2	E2Ftranscriptionfactor2	1.25631	2.38884	242705	17420024	BC062101|AK157322
Igh-VJ558|Ighm	immunoglobulinheavychain(J558family)|immunoglobulinheavyconstantmu	1.25457	2.38597	16061///16019	17284645	BC096772
Ugt1a1|LOC102642343|Ugt1a7c|Ugt1a9|Ugt1a6a|Ugt1a10|Ugt1a2|Ugt1a6b|Ugt1a5|Ugt1a8	UDPglucuronosyltransferase1family,polypeptideA1|UDP-glucuronosyltransferase1-9-like|UDPglucuronosyltransferase1family,polypeptideA7C|UDPglucuronosyltransferase1family,polypeptideA9|UDPglucuronosyltransferase1family,polypeptideA6A|UDPglycosyltransferase1family,polypeptideA10|UDPglucuronosyltransferase1family,polypeptideA2|UDPglucuronosyltransferase1family,polypeptideA6B|UDPglucuronosyltransferase1…	1.2524	2.38237	394436///102642343///394432///394434///94284///394430///22236///394435///394433	17215429	AY227194|BC093516|BC141205|BC141206|L27122|U16818|AY227195|AY227196|AY227197|AY227198|AY227199|AY227200|AY227201|BC026561|BC089569|BC138699|BC146021|AK162514|BC069940|BC138676|BC139093|BC139094|BC145969|D87866|D87867|U09930
Mt2	metallothionein2	1.25206	2.38182	17750	17503937
Nxpe5	neurexophilinandPC-esterasedomainfamily,member5	1.25066	2.3795	381680	17443803	AK171365|BC106195
Zfhx3	zincfingerhomeobox3	1.24891	2.37662	11906	17505313	D26046
Arhgap19	RhoGTPaseactivatingprotein19	1.24665	2.3729	71085	17364707	BC086680|BC139195
Prr11	prolinerich11	1.24287	2.36669	270906	17267454	BC023918
Olfm4	olfactomedin4	1.23744	2.35779	380924	17302279	BC141127|BC145436
Map4	microtubule-associatedprotein4	1.23488	2.35361	17758	17522253	BC044654|BC050893|BC055332|BC055364|M72414|AK087930|AK146790|BC020298
Fgd4	FYVE,RhoGEFandPHdomaincontaining4	1.22908	2.34418	224014	17328508	AF402611|AF402612|AF402613|AK034504|AK054242|AK149626|BC129902|BC129903|BC145523|AK043656
Lrrc32	leucinerichrepeatcontaining32	1.22511	2.33773	434215	17480485
Stfa2l1	stefinA2like1	1.22275	2.33391	268885	17325324	AY163161|BC117052|BC119354
Cdc42ep3	CDC42effectorprotein(RhoGTPasebinding)3	1.22067	2.33055	260409	17347435	BC034714|BC092297|BC021409
Ppnr	per-pentamerrepeatgene	1.22025	2.32987	26930	17548110	X65588
Iqgap2	IQmotifcontainingGTPaseactivatingprotein2	1.21891	2.32771	544963	17295136	AK042038|BC150958
E2f8	E2Ftranscriptionfactor8	1.21612	2.32321	108961	17491378	AY957576|BC086675
Lrrk2	leucine-richrepeatkinase2	1.21565	2.32246	66725	17314260	AK014938|AK034413|AY792512
Hfe	hemochromatosis	1.21373	2.31936	15216	17291211	AJ306425|BC116744|BC116746|U66849
Gm23096	predictedgene,23096	1.21314	2.31842		17397419
Padi4	peptidylargininedeiminase,typeIV	1.20957	2.31269	18602	17432014	AB013850|AK084904
B3galnt2	UDP-GalNAc:betaGlcNAcbeta1,3-galactosaminyltransferase,polypeptide2	1.20627	2.30741	97884	17285332	AB116655|BC085110|AK151677
Slc25a37	solutecarrierfamily25,member37	1.20553	2.30622	67712	17308132	AF288621|AF361699|AK006155|BC040399
Id3	inhibitorofDNAbinding3	1.20497	2.30532	15903	17420016	M60523|BC145871|BC145873
Alcam	activatedleukocytecelladhesionmolecule	1.20381	2.30347	11658	17330918	AB003026|AK031391|BC027280|U95030
Pla2g4a	phospholipaseA2,groupIVA(cytosolic,calcium-dependent)	1.20367	2.30324	18783	17227828	AK004701|BC003816|M72394
Fcnb	ficolinB	1.20098	2.29896	14134	17383353	AK151676|BC107220|BC107221
Xist	inactiveXspecifictranscripts	1.19947	2.29656	213742	17543785
Ldlrad4	lowdensitylipoproteinreceptorclassAdomaincontaining4	1.19873	2.29538	52662	17351559	BC096371|BC131933|BC131935|AK040289
Mir1957a	microRNA1957a	1.19375	2.28746	100316707	17417858
Ngf	nervegrowthfactor	1.19238	2.2853	18049	17401066	M14805|M35075
Tmem43	transmembraneprotein43	1.19134	2.28365	74122	17460918	BC024933|BC005521
Igf1	insulin-likegrowthfactor1	1.18958	2.28087	16000	17236288	AY878192|AY878193|AK050118
Il18rap	interleukin18receptoraccessoryprotein	1.18153	2.26818	16174	17212252	AF077347|AK137541|BC120598|BC120600|AK053176
F3	coagulationfactorIII	1.18056	2.26664	14066	17402181	BC016397|M26071|BC024886|M57896|CT010367
Slpi	secretoryleukocytepeptidaseinhibitor	1.17761	2.26201	20568	17394153	BC028509|U73004|U88093|U94341
Rnf217	ringfingerprotein217	1.17752	2.26188	268291	17240100
Gm20201	predictedgene,20201	1.17473	2.2575	100504379	17231063	AK036595
Add3	adducin3(gamma)	1.17367	2.25584	27360	17360312	AF100424|AF100425|BC037116
Tlr13	toll-likereceptor13	1.16659	2.2448	279572	17537081	AY510706|BC117913|BC117914
Mir466f-4	microRNA466f-4	1.16389	2.2406		17288440
Olfr1427	olfactoryreceptor1427	1.1613	2.23659	258674	17363068	BC127962
Itga6	integrinalpha6	1.16047	2.2353	16403	17371800	AK159653|BC058095|AK045391
Clec7a	C-typelectindomainfamily7,membera	1.15995	2.2345	56644	17471541	AF262985|BC027742|AY534909
Adpgk	ADP-dependentglucokinase	1.15993	2.23446	72141	17517934	BC021526|AK037017
Hist4h4|Hist1h4m|Hist1h4b|Hist1h4a|Hist1h4n|Hist1h4k|Hist1h4j|Hist1h4i|Hist1h4f|Hist1h4d|Hist1h4c|Hist2h4|Hist1h4h	histonecluster4,H4|histonecluster1,H4m|histonecluster1,H4b|histonecluster1,H4a|histonecluster1,H4n|histonecluster1,H4k|histonecluster1,H4j|histonecluster1,H4i|histonecluster1,H4f|histonecluster1,H4d|histonecluster1,H4c|histonecluster2,H4|histonecluster1,H4h	1.15838	2.23207	320332///100041230///326620///326619///319161///319160///319159///319158///319157///319156///319155///97122///69386	17548561	BC111813
Rab27a	RAB27A,memberRASoncogenefamily	1.15548	2.22758	11891	17519282	AB046693|BC008173|BC009656|AB120511|AB232622|AF304376
Zdhhc14	zincfinger,DHHCdomaincontaining14	1.15393	2.22518	224454	17332766	AF542387|BC059814
Gsr	glutathionereductase	1.15371	2.22485	14782	17500478	BC056357|BC057325
Serpine1	serine(orcysteine)peptidaseinhibitor,cladeE,member1	1.15336	2.22432	18787	17453819	BC054091|M33960
Xist	inactiveXspecifictranscripts	1.15282	2.22348	213742	17550478
Cyp27a1	cytochromeP450,family27,subfamilya,polypeptide1	1.15226	2.22261	104086	17214368	BC002183|BC055028
Xist	inactiveXspecifictranscripts	1.15203	2.22226	213742	17550444
Tlr5	toll-likereceptor5	1.1516	2.2216	53791	17220432	AF186107|BC125240|BC125247|BC125261
Lrp1	lowdensitylipoproteinreceptor-relatedprotein1	1.14835	2.21661	16971	17245923	AF367720|AK078273|AK153549
Pla2g7	phospholipaseA2,groupVII(platelet-activatingfactoracetylhydrolase,plasma)	1.14767	2.21555	27226	17337796	BC010726|U34277|AK005158|AK155678
Etv5	etsvariant5	1.14704	2.21459	104156	17329298	AY004174|BC034680
Ptgs2	prostaglandin-endoperoxidesynthase2	1.14597	2.21295	19225	17218060	BC052900|M64291|M88242|M94967
Fut7	fucosyltransferase7	1.14049	2.20456	14347	17367999	GQ424190|GQ424189|GQ424191|GQ424192|GQ424194|BC105671|BC105672|GQ424193
S100a9	S100calciumbindingproteinA9(calgranulinB)	1.13858	2.20164	20202	17407363	BC027635|M83219
Dclre1b	DNAcross-linkrepair1B,PSO2homolog(S.cerevisiae)	1.13733	2.19974	140917	17408684	AK163827|BC067017
Ifnlr1	interferonlambdareceptor1	1.13726	2.19962	242700	17419880	BC057856|AY184376
Dleu2	deletedinlymphocyticleukemia,2	1.13608	2.19783	668253	17547825	AK137724|AK162803
Tmem181b-ps	transmembraneprotein181B,pseudogene	1.13547	2.19691	547127	17340548
Stfa1	stefinA1	1.13466	2.19567	20861	17325347
Cyp4f18	cytochromeP450,family4,subfamilyf,polypeptide18	1.13413	2.19486	72054	17510462	AF233647|BC013494
Gbe1	glucan(1,4-alpha-),branchingenzyme1	1.1341	2.19482	74185	17326567	AK050423|AK148186|BC017541
Itpr2	inositol1,4,5-triphosphatereceptor2	1.13237	2.19219	16439	17472777	AB182288|AB182290|GU980658|AK169446|BC033315
Gm26520	predictedgene,26520	1.13126	2.19049		17279746	AK090186
Gm22715	predictedgene,22715	1.12961	2.188		17512151
Cxcl12	chemokine(C-X-Cmotif)ligand12	1.12708	2.18416	20315	17462149	BC006640|D21072|D43804|D43805|L12029|L12030|CT010389
Trf|Srprb	transferrin|signalrecognitionparticlereceptor,Bsubunit	1.1269	2.18389	22041///20818	17530243	AK142599|AF440692|BC012313|BC022986|BC092046
Ipo13	importin13	1.12638	2.1831	230673	17428967	AK129200|BC031823
Heph	hephaestin	1.12465	2.18048	15203	17536390	AF082567|BC048237|BC054442
Nrp1	neuropilin1	1.12124	2.17534	18186	17506991	BC060129|D50086|AK082992|AK135428|AK164378
Tnfaip8l2	tumornecrosisfactor,alpha-inducedprotein8-like2	1.1191	2.17211	69769	17407716	BC055879|BC094616
Gm19313	predictedgene,19313	1.11881	2.17168	100502668	17548377	AK134193
Akap12	Akinase(PRKA)anchorprotein(gravin)12	1.11847	2.17117	83397	17231423	AB020886|AB025278|AB051563|AB070852|AB070853|AF326228|AF326230|BC071185|BC138364|BC138365
Fbln2	fibulin2	1.11758	2.16983	14115	17460891	AK159361|BC005443
Ldlrad3|Gm20982	lowdensitylipoproteinreceptorclassAdomaincontaining3|predictedgene,20982	1.11321	2.16326	241576///100504354	17388705	AK161107|AK036873|BC138177|BC138178|BC145174
Gm24996	predictedgene,24996	1.11026	2.15884		17386709
Hist1h2bk	histonecluster1,H2bk	1.10851	2.15623	319184	17285742	BC147143|BC147144
Gm26158	predictedgene,26158	1.10837	2.15601		17366121
Gm6665	predictedgene6665	1.1083	2.15591		17353256
Ahrr	aryl-hydrocarbonreceptorrepressor	1.10766	2.15496	11624	17294352	AB015140|BC118534|AK173134
Ncf1	neutrophilcytosolicfactor1	1.1061	2.15263	17969	17453288	AB002663|BC055836
Gm5483|2010005H15Rik	predictedgene5483|RIKENcDNA2010005H15gene	1.10502	2.15101	433016///76770	17325329
Hist1h2af	histonecluster1,H2af	1.10454	2.1503	319173	17285819	BC125011
Cnn3	calponin3,acidic	1.10161	2.14593	71994	17402155	BC055711|BC085268
Cyp1b1	cytochromeP450,family1,subfamilyb,polypeptide1	1.09889	2.14189	13078	17347448	U03283|BC050063
Gm15537	predictedgene15537	1.09786	2.14037		17327609
Fli1	Friendleukemiaintegration1	1.09618	2.13788	14247	17525310	BC138791|BC138792|X59421|AK083900
Mef2a	myocyteenhancerfactor2A	1.09584	2.13737	17258	17491979	BC061128|BC096598|AK040227|BC019116|U30823
Zdhhc18	zincfinger,DHHCdomaincontaining18	1.09438	2.13521	503610	17431053	AY668950|BC039799
Naip2	NLRfamily,apoptosisinhibitoryprotein2	1.09217	2.13195	17948	17295569	AF102871|AF135489|AF135490|AF381770|AY147000|AY147001|AY147003|AY147004|AY147005|BC116626
Idh1	isocitratedehydrogenase1(NADP+),soluble	1.09139	2.13079	15926	17223863	AF020039|BC088986
Mocs1	molybdenumcofactorsynthesis1	1.08878	2.12694	56738	17338472	AK014178|BC027444|BC147411|BC147412
AB124611		1.08826	2.12617	382062	17515238	AB124611|AB124612
Myb	myeloblastosisoncogene	1.08786	2.12559	17863	17239664	AK137965|BC011513|M12848|M16449
Gm5416	predictedgene5416	1.08782	2.12553	408196	17325335
Gm25154	predictedgene,25154	1.08633	2.12333		17437725
Gm24186	predictedgene,24186	1.08152	2.11627		17244472
Ninj1	ninjurin1	1.08139	2.11608	18081	17287107	U91513|BC118937
Gm25873	predictedgene,25873	1.07825	2.11147		17325721
Atp8a1	ATPase,aminophospholipidtransporter(APLT),classI,type8A,member1	1.07709	2.10977	11980	17448475	BC129872|U75321|AK039919|AK151709
Numbl	numb-like	1.07626	2.10856	18223	17475564	BC059915|BC068116|BC098097|U96441
Mbnl3	muscleblind-like3(Drosophila)	1.07361	2.10469	171170	17541618	AB077700|AF466292|BC057157
Tcrg-V4	Tcellreceptorgamma,variable4	1.07327	2.1042	21638	17285523	M54990|X04699
Acvrl1	activinAreceptor,typeII-like1	1.07237	2.10288	11482	17315133	AK160915|BC014291|BC015083|CT010330|L48015
Sparcl1	SPARC-like1	1.07177	2.10202	13602	17450387	BC003759|U64827|U77330
Cryab	crystallin,alphaB	1.07131	2.10133	12955	17517132	BC010768|BC094033|CT010341
Prtn3	proteinase3	1.07018	2.09969	19152	17235002	FM210470|U97073
Neil3	neilike3(E.coli)	1.06634	2.09412	234258	17509361	AB072931|BC024921|BC034753|AK031027
AF251705		1.06614	2.09383	140497	17271733	AB091767|AB091768|AF251705|AY048685|BC006801
St8sia4	ST8alpha-N-acetyl-neuraminidealpha-2,8-sialyltransferase4	1.06568	2.09315	20452	17225815	BC060112|X86000|AK165717
Hist2h2ab	histonecluster2,H2ab	1.06519	2.09244	621893	17400539
Cd300a	CD300Aantigen	1.05848	2.08273	217303	17258107	AB065156|AB091765|AY457054|BC139296|BC139297|AB095675|AB091766
Erg	avianerythroblastosisvirusE-26(v-ets)oncogenerelated	1.0578	2.08176	13876	17332358	AB073078|AB073079|AB073080|AK050922|AK078113|AK142379|BC145175|BC145176|BC145850
2610203C22Rik	RIKENcDNA2610203C22gene	1.05708	2.08072	72481	17221148
Nid1|Gm2399	nidogen1|predictedgene2399	1.05656	2.07997	18073	17285225	AK049585|BC131669
P2ry6	pyrimidinergicreceptorP2Y,G-proteincoupled,6	1.05497	2.07767	233571	17493869	BC027331|BC064095
Olfr1351	olfactoryreceptor1351	1.05441	2.07688	259042	17234859	BC104112
Il10ra	interleukin10receptor,alpha	1.05372	2.07587	16154	17526492	L12120
Gstm1	glutathioneS-transferase,mu1	1.0509	2.07183	14862	17409154	J04632
Snx30	sortingnexinfamilymember30	1.04784	2.06743	209131	17414482	BC099674
Gm22771	predictedgene,22771	1.04377	2.06161		17252847
Cfh	complementcomponentfactorh	1.0416	2.0585	12628	17227696	BC066092|M12660
Cbr3	carbonylreductase3	1.0411	2.0578	109857	17327264	BC028763|BC087735|BC096658
Dock1	dedicatorofcytokinesis1	1.04095	2.05759	330662	17484167	AK041914|AK138143|AK147836|AK163853
Inpp1	inositolpolyphosphate-1-phosphatase	1.04025	2.05658	16329	17222940	U27295|BC025072
Tnfsf13b	tumornecrosisfactor(ligand)superfamily,member13b	1.03781	2.05311	24099	17498897	AF119383|AF352245|AK034121|BC106841|AK050384|AY290823|BC106840|AK165081
n-R5s26	nuclearencodedrRNA5S26	1.03744	2.05259		17332891
Cenpf	centromereproteinF	1.03654	2.0513	108000	17230918	DQ642022
Ctsg	cathepsinG	1.03471	2.04871	13035	17306975	BC125511|BC125513
Gpr133	Gprotein-coupledreceptor133	1.0334	2.04684	243277	17442834	BC151161|BC157994|BC158001
Nedd4	neuralprecursorcellexpressed,developmentallydown-regulated4	1.03121	2.04374	17999	17519184	BC138813|D85414|U96635
Sult1a1	sulfotransferasefamily1A,phenol-preferring,member1	1.03073	2.04306	20887	17496354	BC005413
Casc5	cancersusceptibilitycandidate5	1.0295	2.04132	76464	17374692	BC080815
Myl9	myosin,lightpolypeptide9,regulatory	1.0295	2.04131	98932	17378663	BC049974|BC055439
Cd93	CD93antigen	1.02935	2.04111	17064	17392572	AF081789
Pld4	phospholipaseDfamily,member4	1.0293	2.04103	104759	17279404	AK079878|AK151551|BC058565
Ampd3	adenosinemonophosphatedeaminase3	1.0278	2.03892	11717	17481776	BC040366|BC056380|D85596|BC007183
Mcemp1	mastcellexpressedmembraneprotein1	1.02714	2.03797	69189	17498730
Suco	SUNdomaincontainingossificationfactor	1.02699	2.03777	226551	17228871	BC138379
Elovl6	ELOVLfamilymember6,elongationoflongchainfattyacids(yeast)	1.0267	2.03736	170439	17402558	AB072039|AY053453|BC051041|AF480860|BC098492|BC100576
Gm24727	predictedgene,24727	1.0262	2.03665		17500494
Upk1b	uroplakin1B	1.0257	2.03594	22268	17330427	AF274865|BC046604
Utrn	utrophin	1.02409	2.03368	22288	17239268	AK035043|AK087303|AK134010|BC011062|X83506
Rab32	RAB32,memberRASoncogenefamily	1.02355	2.03291	67844	17239227	AB232627|AY135650|BC016409|BC055945
Tuba1a	tubulin,alpha1A	1.02199	2.03072	22142	17321474	BC056169|BC083343|BC083345|BC085256
Mpo	myeloperoxidase	1.02081	2.02905	17523	17254877	BC053912|AK220229|AY500847|X15313
Nuak1	NUAKfamily,SNF1-likekinase,1	1.02048	2.0286	77976	17243604	BC082328
Cds2	CDP-diacylglycerolsynthase(phosphatidatecytidylyltransferase)2	1.01893	2.02642	110911	17376563	AY159802|BC003852|BC069879|BC059776
Rnasel	ribonucleaseL(2,5-oligoisoadenylatesynthetase-dependent)	1.01688	2.02354	24014	17218328	AF281045|BC138013|JX443419|AK054205
Arrb2	arrestin,beta2	1.01675	2.02335	216869	17252013	BC016642
Rcsd1	RCSDdomaincontaining1	1.01655	2.02307	226594	17229269	BC025872
Ifngr1	interferongammareceptor1	1.01525	2.02126	15979	17231859	AF128216|AF128217|AY157836|AY157837|BC132599|BC138617|J05265|M25764|M26711|M28233|M28995
Phip	pleckstrinhomologydomaininteractingprotein	1.0149	2.02077	83946	17529231	AB049460|AF310251|AK042284|AK136530|BC037950|BC068022
Nhsl2	NHS-like2	1.01325	2.01845	100042480	17536861
Gm24337	predictedgene,24337	1.01255	2.01748		17423049
Gadd45g	growtharrestandDNA-damage-inducible45gamma	1.01203	2.01675	23882	17287361	AB021884|AF055638|BC001989
Tmem50b	transmembraneprotein50B	1.01187	2.01652	77975	17332122	AK150773|BC004841
Papss2	3-phosphoadenosine5-phosphosulfatesynthase2	1.00892	2.0124	23972	17358690	AF052453|AF085144|BC090997
Gm20748	predictedgene,20748	1.00499	2.00693	545261	17351133
Dock4	dedicatorofcytokinesis4	1.0048	2.00666	238130	17275168	AK030389|BC141138|AK031713|AK082607
Hlx	H2.0-likehomeobox	1.00281	2.0039	15284	17230715	BC064068|X58250
1600010M07Rik	RIKENcDNA1600010M07gene	1.00174	2.00241	69781	17495020	AK005418
Trem1	triggeringreceptorexpressedonmyeloidcells1	1.00166	2.0023	58217	17338364	AF241219|BC111875
Ctdspl	CTD(carboxy-terminaldomain,RNApolymeraseII,polypeptideA)smallphosphatase-like	1.00039	2.00054	69274	17522958	BC094289
