# Supplementary material for: Transcriptomic Characterization Reveals Mitochondrial Involvement in Nrf2/Keap1-Mediated Osteoclastogenesis
Source: Antioxidants (Basel). 2024 Dec 20;13(12):1575. doi: 10.3390/antiox13121575 (PMC11673794; doi:10.3390/antiox13121575)
Supplement: Supplementary file 1 [file antioxidants-13-01575-s001.zip › Supplementary Table S3_Keap1KO_WT_down_all.xlsx]

## Sheet: Sheet1
Supplementary Table S2:	Downregulated genes in Keap1 KO compared to WT
Gene Symbol	Gene Description	Fold Change (log)	Fold Change	Entrezgene	Probeset_ID	Genbank
Car2	carbonicanhydrase2	-6.3749	0.0120494	12349	17396162	BC055291|K00811
Calcr	calcitoninreceptor	-6.05697	0.01502	12311	17464549	BC119232|BC119272|U18542
Oscar	osteoclastassociatedreceptor	-5.76758	0.0183564	232790	17485520	AF391159|AF391160|AF391161|BC137776
Scin	scinderin	-5.01783	0.0308662	20259	17280817	BC063328|U04354
Ctsk	cathepsinK	-4.97496	0.031797	13038	17400365	BC046320|X94444
Akr1c18	aldo-ketoreductasefamily1,memberC18	-4.90419	0.0333957	105349	17290263	AB059565|BC034259
Pate4	prostateandtestisexpressed4	-4.87008	0.0341948	56872	17525425	AF134204|BC120764|BC120766
Ocstamp	osteoclaststimulatorytransmembraneprotein	-4.8307	0.0351411	74614	17394454	BC020160|AK032330
Ccr3	chemokine(C-Cmotif)receptor3	-4.7455	0.0372789	12771	17523646	BC108967|BC108968
Tm4sf19	transmembrane4Lsixfamilymember19	-4.6939	0.0386364	277203	17324787	BC147727|BC147729
Slc9b2	solutecarrierfamily9,subfamilyB(NHA2,cationprotonantiporter2),member2	-4.68411	0.0388995	97086	17402860	BC090977|AK039655|AK076505
Akap6	Akinase(PRKA)anchorprotein6	-4.57595	0.0419278	238161	17275436	BC057114|DQ233645|DQ233646
Steap4	STEAPfamilymember4	-4.50215	0.0441284	117167	17434490	BC006651|AY029778
Cd200	CD200antigen	-4.47914	0.0448379	17470	17330625	AK148308|AF004023|BC019172|BC051984|BC054759
Dcstamp	dentrocyteexpressedseventransmembraneprotein	-4.21003	0.0540326	75766	17311251	AB109560|AB109561|AY517483|BC139146|BC145557|BC145558|AY517484|AY517485
Trav9d-3	Tcellreceptoralphavariable9D-3	-4.19909	0.0544437	100038850	17300247	AB183189|DQ340292|DQ186679|X01134|AK131826|AY029362|AY600447|DQ452619|DQ983579|DQ983581|EF154513|FJ040208|FJ040209|FJ188403|FJ188405|FJ188407|U95921|X14387|AY324400|BC030392|U07658|U07659|U07662|U46581|X01133
Atp6v0d2	ATPase,H+transporting,lysosomalV0subunitD2	-4.19611	0.0545564	242341	17423577	AB088358|AY145896|AY517482|BC087899
Myo1d	myosinID	-4.17848	0.0552272	338367	17266698	BC150765
Adck3	aarFdomaincontainingkinase3	-3.98575	0.0631203	67426	17230408	BC030937
Rasgrp1	RASguanylreleasingprotein1	-3.97932	0.0634022	19419	17389647	AF106070|BC057120|BC057341|AK013548
Abcb4	ATP-bindingcassette,sub-familyB(MDR/TAP),member4	-3.9146	0.0663114	18670	17434585	BC150687|J03398|AK050345
Itga2	integrinalpha2	-3.8448	0.0695987	16398	17296355	BC065139
Cyp2s1	cytochromeP450,family2,subfamilys,polypeptide1	-3.82461	0.0705794	74134	17488057	BC064733|AK054324
Cd109	CD109antigen	-3.63255	0.0806296	235505	17519738	AY083458|BC052443|DQ832284
Traj37|Trav7d-4	Tcellreceptoralphajoining37|Tcellreceptoralphavariable7D-4	-3.61087	0.0818502	382180	17300177	Z86029|M73551|Z86031
Capn6	calpain6	-3.59202	0.0829265	12338	17545106	BC052167
Chchd10	coiled-coil-helix-coiled-coil-helixdomaincontaining10	-3.58515	0.0833225	103172	17234436	AY238604|BC061190|BC083357
Bcar3	breastcanceranti-estrogenresistance3	-3.55384	0.0851504	29815	17402305	AF179566|BC023930|AK165396
Mst1r	macrophagestimulating1receptor(c-met-relatedtyrosinekinase)	-3.50603	0.0880194	19882	17521485	BC141379
Adcy3	adenylatecyclase3	-3.34496	0.0984163	104111	17273714	AF458089|BC057113|BC057316
Myo1b	myosinIB	-3.31677	0.100358	17912	17222837	BC046300|BC054786|L00923
Acp5	acidphosphatase5,tartrateresistant	-3.2936	0.101983	11433	17524930	BC019160|BC012911|BC029644|AK008391
Ifi202b|LOC100044068	interferonactivatedgene202B|interferon-activableprotein202-like	-3.28054	0.10291	26388///100044068	17230102	BC018233|BC055888|M31418|AF140672|DQ222946|JX945582
Rab38	RAB38,memberRASoncogenefamily	-3.25202	0.104965	72433	17480030	BC089578|AY062237|AB232634
Jdp2	Jundimerizationprotein2	-3.25146	0.105006	81703	17277396	AB034697|AB077438|BC019780|BC115852
Mt3	metallothionein3	-3.20482	0.108456	17751	17503932	BC059725
1700040L02Rik	RIKENcDNA1700040L02gene	-3.19231	0.109401	73287	17241676	BC087900
Siglec15	sialicacidbindingIg-likelectin15	-3.17418	0.110784	620235	17355558	AY971517
Slc18a1	solutecarrierfamily18(vesicularmonoamine),member1	-3.10807	0.115979	110877	17509780	BC027192|BC031146|AY779336|AK144034
Myo1e	myosinIE	-3.10349	0.116347	71602	17519022	BC051391|AK029145
Rufy4	RUNandFYVEdomaincontaining4	-3.04892	0.120833	435626	17214126	BC150907|BC150910
Spns2	spinsterhomolog2	-3.04535	0.121132	216892	17265672	AB441166|BC011467
Itgb3	integrinbeta3	-3.04512	0.121151	16416	17257235	AF026509|AK156518|BC125518|BC125520
Fnbp1l	forminbindingprotein1-like	-3.00594	0.124486	214459	17409963	BC034510
Slc45a3	solutecarrierfamily45,member3	-3.00215	0.124814	212980	17217136	AK162123|BC031381
Serpind1	serine(orcysteine)peptidaseinhibitor,cladeD,member1	-2.97009	0.127618	15160	17323457	BC034543|BC089610|U07425
Mmp14	matrixmetallopeptidase14(membrane-inserted)	-2.94676	0.129699	17387	17300279	AK149636|BC076638|DQ249870|U54984|AK040968
Fam102a	familywithsequencesimilarity102,memberA	-2.86235	0.137514	98952	17369841	AK131145|BC023752|BC031157
Hyal1|Nat6	hyaluronoglucosaminidase1|N-acetyltransferase6	-2.83399	0.140244	15586///56441	17521428	AF011567|AK028942|BC021636|AF422176|AF417498
Srgap3	SLIT-ROBORhoGTPaseactivatingprotein3	-2.81668	0.141937	259302	17469656	AF338472|AF496547
St18	suppressionoftumorigenicity18	-2.78694	0.144893	240690	17210953	AB097467|AK122303|BC118528
Rcan1	regulatorofcalcineurin1	-2.76754	0.146855	54720	17332228	AF237789|AF237790|AF260717|AF263239|AF263240|AF282255|AK010696|AY325904|BC013551
Tnfrsf9	tumornecrosisfactorreceptorsuperfamily,member9	-2.75601	0.148033	21942	17421981	BC028507|DQ832278|DQ832279|J04492
Ccl22	chemokine(C-Cmotif)ligand22	-2.67136	0.156978	20299	17504122	AF052505|AF076596|AF163476|BC012658
Stap2	signaltransducingadaptorfamilymember2	-2.66658	0.157499	106766	17346078	BC026642
Saa3	serumamyloidA3	-2.65441	0.158834	20210	17491193	BC055885|HG515535
Lat	linkerforactivationofTcells	-2.63882	0.160559	16797	17496150	AF036907|AK134003|BC013337|BC052340
Traj17|A430107P09Rik	Tcellreceptoralphajoining17|RIKENcDNAA430107P09gene	-2.62635	0.161954	100568452	17300217	AK134127|Z86027
Cdk18	cyclin-dependentkinase18	-2.62113	0.162541	18557	17226847	BC119617
Ephx2	epoxidehydrolase2,cytoplasmic	-2.60024	0.164912	13850	17307837	AY098585|BC015087|EF597241|L05781
Oasl1	2-5oligoadenylatesynthetase-like1	-2.59235	0.165816	231655	17441051	AB067533|AY057107|AF426289|AY089728|BC032152|AK172183
Gnptab	N-acetylglucosamine-1-phosphatetransferase,alphaandbetasubunits	-2.57953	0.167296	432486	17236339	BC060638
Oas1g	2-5oligoadenylatesynthetase1G	-2.53179	0.172924	23960	17452115	AF480417
Plxna4	plexinA4	-2.53121	0.172994	243743	17465636	AB073228|BC141298
Rai14	retinoicacidinduced14	-2.49609	0.177256	75646	17315993	AF202315|AF274866|BC052458|AK090343
Strip2	striatininteractingprotein2	-2.48972	0.178041	320609	17456772	AK041004|AK052271|AK163706|BC147502
Plekhn1	pleckstrinhomologydomaincontaining,familyNmember1	-2.48548	0.178564	231002	17434027	AK048084|BC046544|BC025458|BC031374
Slc4a2	solutecarrierfamily4(anionexchanger),member2	-2.47676	0.179647	20535	17435348	J04036|BC054102
H2-Ab1	histocompatibility2,classIIantigenA,beta1	-2.47187	0.180258	14961	17336494	BC008168|BC010322|BC057998|M15848|M21932
Atp2b4	ATPase,Ca++transporting,plasmamembrane4	-2.46451	0.181179	381290	17227037	AY560895|BC109172|BC109173|EU493094|EU493095|JF683384
Plekhf1	pleckstrinhomologydomaincontaining,familyF(withFYVEdomain)member1	-2.45969	0.181785	72287	17489905	BC002120
Slc1a5	solutecarrierfamily1(neutralaminoacidtransporter),member5	-2.4442	0.183748	20514	17474143	BC029873|BC037462|D85044|L42115|AF246130
Ifi205	interferonactivatedgene205	-2.42746	0.185892	226695	17230111	BC040425|CT010211|M74124|AK036386
Gm26527	predictedgene,26527	-2.39588	0.190007		17295032
Ccl5	chemokine(C-Cmotif)ligand5	-2.38398	0.191581	20304	17266946	AF065944|AF065945|AF065946|AF065947|AF128187|AY722103|BC033508|CT010315|M77747
Ppargc1b	peroxisomeproliferativeactivatedreceptor,gamma,coactivator1beta	-2.38178	0.191873	170826	17354739	AF453324|BC150699
Cd72	CD72antigen	-2.35169	0.195917	12517	17424608	BC003824|J04170|AF543213|AF543214
mt-Tf	mitochondriallyencodedtRNAphenylalanine	-2.34027	0.197473		17550556
Tfpi2	tissuefactorpathwayinhibitor2	-2.33226	0.198572	21789	17464573	BC021639|D50586
Nudt22	nudix(nucleosidediphosphatelinkedmoietyX)-typemotif22	-2.32675	0.199333	68323	17362216	BC019768
Napepld	N-acylphosphatidylethanolaminephospholipaseD	-2.32206	0.199982	242864	17445860	BC062890|AB112350
Cd5	CD5antigen	-2.3195	0.200338	12507	17362753	BC011258|M15177|U65961
Tdgf1	teratocarcinoma-derivedgrowthfactor1	-2.31034	0.201613	21667	17531685	AK163969|BC052646|M87321
Fam109a	familywithsequencesimilarity109,memberA	-2.30984	0.201683	231717	17441999	BC120681|BC120683
Pip5k1b	phosphatidylinositol-4-phosphate5-kinase,type1beta	-2.27845	0.206119	18719	17363605	BC034864|D86176
Krt7	keratin7	-2.2779	0.206198	110310	17315200	AF509888|BC030403|BC010337
Il1b	interleukin1beta	-2.27654	0.206392	16176	17391565	AK224980|BC011437|M15131|BC013644
Cxcl10	chemokine(C-X-Cmotif)ligand10	-2.26425	0.208158	15945	17449718	M86829|AF227743|BC030067|BC057150|M33266|AK153864
Arsb	arylsulfataseB	-2.25642	0.20929	11881	17289181	BC150661
H2-M2	histocompatibility2,Mregionlocus2	-2.2537	0.209685	14990	17344873	AY302217|AY302212|AY302213|AY302214|AY302215|AY302216|BC150676
Slc37a2	solutecarrierfamily37(glycerol-3-phosphatetransporter),member2	-2.24936	0.210318	56857	17525578	AF121081|BC063326|AK030881
Srd5a1|Gm17108	steroid5alpha-reductase1|predictedgene17108	-2.24889	0.210386	78925	17294135	AK082819|BC079863|BC094503|AK019597
Pcdh7	protocadherin7	-2.24714	0.210642	54216	17437558	AB006758|BC131967
St5	suppressionoftumorigenicity5	-2.23538	0.212365	76954	17494894	BC030391|BC051034|BC032266|AK158270
Nkain1	Na+/K+transportingATPaseinteracting1	-2.23452	0.212493	67149	17430645	AK011164|EF058048|BC116391
Src	Roussarcomaoncogene	-2.22787	0.213474	20779	17378721	BC039953|M17031
2810025M15Rik	RIKENcDNA2810025M15gene	-2.22725	0.213565	69953	17548987	BC055845|BC055878
Sdc1	syndecan1	-2.22551	0.213823	20969	17273948	BC010560
Ppif	peptidylprolylisomeraseF(cyclophilinF)	-2.22494	0.213907	105675	17297750	BC004041
Slc6a8	solutecarrierfamily6(neurotransmittertransporter,creatine),member8	-2.22007	0.214631	102857	17535607	AB077327|AF459435|BC141067|BC145319|BC024564|EU523148|KC994641
Idh3a	isocitratedehydrogenase3(NAD+)alpha	-2.21622	0.215204	67834	17517390	AK003393|AK164038|BC034273|BC049956|BC052208
Ank	progressiveankylosis	-2.19802	0.217936	11732	17310673	AF274752|BC054379|DQ832285
Xlr4a|Xlr4b|Xlr4c	X-linkedlymphocyte-regulated4A|X-linkedlymphocyte-regulated4B|X-linkedlymphocyte-regulated4C	-2.18875	0.219341	434794///27083///72891	17548858	AK166871|BC025576|BC098242|BC138975|BC138979|BC145481|BC145482|BC145483
Lnx2	ligandofnumb-proteinX2	-2.1618	0.223478	140887	17455281	AF401681|BC090665|BC117937|BC117938
Msi2	musashiRNA-bindingprotein2	-2.13701	0.22735	76626	17267559	AK007122|AK136156|BC109368|BC111809|AK031365|AK051269|AK156439|AB056102|AB056103
St8sia6	ST8alpha-N-acetyl-neuraminidealpha-2,8-sialyltransferase6	-2.12707	0.228923	241230	17381879	AB059554|BC115912|BC118063
Jag1	jagged1	-2.07947	0.236601	16449	17392151	AF171092|BC058675
LOC102639543|Gm4955	pyrindomain-containingprotein3-like|predictedgene4955	-2.07762	0.236905	102639543	17230005
Cycs	cytochromec,somatic	-2.07572	0.237217	13063	17548102	AK003168|BC034363|BC094054
Cycs	cytochromec,somatic	-2.07572	0.237217	13063	17548541	AK003168|BC034363|BC094054
Hist2h2be	histonecluster2,H2be	-2.07363	0.23756	319190	17400541	BC058562|BC047137
Nlrp10	NLRfamily,pyrindomaincontaining10	-2.07301	0.237663	244202	17494822	BC113194|BC113801|AY355344|AY489193
Ppap2a	phosphatidicacidphosphatasetype2A	-2.0589	0.239999	19012	17289928	AY247795|AY247796|BC061161|D84376|L43371
Ifit1	interferon-inducedproteinwithtetratricopeptiderepeats1	-2.05509	0.240633	15957	17358832	BC003768|U43084
Bhlhe40	basichelix-loop-helixfamily,membere40	-2.04325	0.242616	20893	17461414	AF010305|AF364051|BC010720
Ckb	creatinekinase,brain	-2.04026	0.24312	12709	17284114	BC015271|BC058257|BC106109
Acy1	aminoacylase1	-2.02547	0.245625	109652	17530669	BC005631
Sema7a	semadomain,immunoglobulindomain(Ig),andGPImembraneanchor,(semaphorin)7A	-2.00874	0.24849	20361	17517812	AB017532|AF176670|BC057875
Twsg1	twistedgastrulationhomolog1(Drosophila)	-2.00286	0.249504	65960	17346774	AF292033|AK033504|BC004850|AF295097
Klra17	killercelllectin-likereceptor,subfamilyA,member17	-1.99267	0.251273	170733	17471635	AB033769|AB193832|AB193833|BC132236|AB190787
Atp6v1d	ATPase,H+transporting,lysosomalV1subunitD	-1.99075	0.251607	73834	17282104	AF298810|BC033457
Xlr4a|Xlr4b|Xlr4c|Xlr4e-ps	X-linkedlymphocyte-regulated4A|X-linkedlymphocyte-regulated4B|X-linkedlymphocyte-regulated4C|X-linkedlymphocyte-regulated4E,pseudogene	-1.99059	0.251636	434794///27083///72891	17542254	BC098242|AK166871|BC025576|BC145482|BC145483|AK013623|BC138975|BC138979|BC145481
mt-Tf	mitochondriallyencodedtRNAphenylalanine	-1.98767	0.252146		17532593
Apbb1	amyloidbeta(A4)precursorprotein-binding,familyB,member1	-1.96909	0.255413	11785	17494510	AF206720|AK075730|BC048395
Hist1h2bc|Hist1h2bg|Hist1h2be	histonecluster1,H2bc|histonecluster1,H2bg|histonecluster1,H2be	-1.96764	0.255671	68024///319181///319179	17285851
Cluh	clusteredmitochondria(cluA/CLU1)homolog	-1.96558	0.256036	74148	17252767	BC072573
Gimap6	GTPase,IMAPfamilymember6	-1.96219	0.256639	231931	17466606	AF503921|BC028779
Hsd3b7	hydroxy-delta-5-steroiddehydrogenase,3beta-andsteroiddelta-isomerase7	-1.94632	0.259478	101502	17483471	AF277718|BC132605|BC138589|BC066039
Zfp827	zincfingerprotein827	-1.94567	0.259595	622675	17502729	AK154905|BC151183|BC088739|BC094552
Ifi44	interferon-inducedprotein44	-1.94291	0.260091	99899	17411147	BC111882|AK085407
H2-Aa	histocompatibility2,classIIantigenA,alpha	-1.93924	0.260754	14960	17343813	BC019721|BC031711
4930461G14Rik	RIKENcDNA4930461G14gene	-1.92864	0.262677	74879	17517903
1110008P14Rik	RIKENcDNA1110008P14gene	-1.92323	0.263663	73737	17383886	AK081091|BC024615|BC049639
Rtn4r	reticulon4receptor	-1.91921	0.264399	65079	17323649	AF283462|BC052317|BC058381
Ltc4s	leukotrieneC4synthase	-1.90985	0.26612	17001	17262316	BC028760|BC038518|U27195
Slamf9	SLAMfamilymember9	-1.90265	0.267452	98365	17219546	AB196825|BC019477|AB196824|AB196826|AB196827
Tubb6	tubulin,beta6classV	-1.90119	0.267722	67951	17351465	BC008225
Fosl2	fos-likeantigen2	-1.89141	0.269543	14284	17436237	AK089371|BC065131|AK145822
Cyc1	cytochromec-1	-1.88928	0.269942	66445	17312396	AK192516|BC005620
Slc13a3	solutecarrierfamily13(sodium-dependentdicarboxylatetransporter),member3	-1.88138	0.271424	114644	17394461	AF306491|BC026803
Cfb|Gm20547	complementfactorB|predictedgene20547	-1.87543	0.272545	14962	17344064	BC005451|M57890
Pdgfb	plateletderivedgrowthfactor,Bpolypeptide	-1.87185	0.273223	18591	17319380	AF162784|BC023427|BC053430|BC064056|AK087840
Apoo|Apoo-ps	apolipoproteinO|apolipoproteinO,pseudogene	-1.87143	0.273303	68316///621156	17296082	BC016557|BC107208|BC107209
Oasl2	2-5oligoadenylatesynthetase-like2	-1.86954	0.27366	23962	17441037	AF068835|BC034361
Serpinb8	serine(orcysteine)peptidaseinhibitor,cladeB,member8	-1.85523	0.276388	20725	17216478	BC025121|U96703
Traf1	TNFreceptor-associatedfactor1	-1.85461	0.276507	22029	17384355	L35302|AK142931|AK157375|BC096595
Dot1l	DOT1-like,histoneH3methyltransferase(S.cerevisiae)	-1.85417	0.276591	208266	17235408	AK220271|AY196089|AY376663|JF508521
2610034B18Rik	RIKENcDNA2610034B18gene	-1.85152	0.277099	70420	17492466	AK156013|BC031379
Snx10	sortingnexin10	-1.82138	0.28295	71982	17458573	AK152949|BC010334|CT010276
Mov10	Moloneyleukemiavirus10	-1.82117	0.282991	17454	17408765	BC053743
Tfrc	transferrinreceptor	-1.81981	0.283258	22042	17324835	AK048228|BC054522|BC067403
Fam195a	familywithsequencesimilarity195,memberA	-1.81779	0.283654	68241	17342483	BC024332
Gnb4	guaninenucleotidebindingprotein(Gprotein),beta4	-1.8166	0.28389	14696	17404601	AK098139|AK169752|AF277893|AF501886|AK155309|AK172147|BC028753|M63658|M87286|AK165084
Abl2	v-ablAbelsonmurineleukemiaviraloncogene2(arg,Abelson-relatedgene)	-1.81351	0.284498	11352	17218430	DQ084361|U40827|BC137771|BC144897
Smpd1	sphingomyelinphosphodiesterase1,acidlysosomal	-1.81192	0.284811	20597	17481388	BC011304|BC034515|AK138133
Tmem204	transmembraneprotein204	-1.80828	0.285531	407831	17342133	AK146008|BC054438
Galnt6	UDP-N-acetyl-alpha-D-galactosamine:polypeptideN-acetylgalactosaminyltransferase6	-1.80766	0.285653	207839	17321790	BC119324|BC119326
Uqcr10	ubiquinol-cytochromecreductase,complexIIIsubunitX	-1.80582	0.286018	66152	17260023	BC024518|BC087874|BC100591
Spa17	spermautoantigenicprotein17	-1.8047	0.28624	20686	17525653	AK005571|BC059727
Clcn7	chloridechannel7	-1.79683	0.287805	26373	17334545	AK150395|BC050907|BC053049|BC054799
Nfatc1	nuclearfactorofactivatedTcells,cytoplasmic,calcineurindependent1	-1.79277	0.288616	18018	17355670	EU887569|EU887572|AF049606|AF087434|AF239169|BC061509|EU887567|EU887568|EU887570|EU887571
Oaf	OAFhomolog(Drosophila)	-1.78976	0.289219	102644	17526102	BC025514|BC026022|BC028824|BC034836
Pltp	phospholipidtransferprotein	-1.78966	0.28924	18830	17394297	U37226|BC003782|CT010317|U28960
Insl6	insulin-like6	-1.78874	0.289424	27356	17363790	AF143807|BC028752
Pdhb	pyruvatedehydrogenase(lipoamide)beta	-1.78742	0.28969	68263	17303400	BC019512|BC094468|AK163596
Atp6v1c1	ATPase,H+transporting,lysosomalV1subunitC1	-1.78478	0.290221	66335	17311157	AB088407|AK129007|BC010217|U13839
Ckmt1	creatinekinase,mitochondrial1,ubiquitous	-1.7842	0.290338	12716	17375257	BC025976|AK018487
Edil3	EGF-likerepeatsanddiscoidinI-likedomains3	-1.78272	0.290636	13612	17288992	AF031524|AF031525|AK046885|AK157810|BC056386
Cycs	cytochromec,somatic	-1.78032	0.291118	13063	17358271
Atp6v1b2	ATPase,H+transporting,lysosomalV1subunitB2	-1.778	0.291587	11966	17548677	AK180407|AK198863
Tmem65	transmembraneprotein65	-1.76165	0.294911	74868	17317296	BC049380|BC096426
Net1	neuroepithelialcelltransforminggene1	-1.75106	0.297084	56349	17290242	AF094520|BC004699
Apol7c	apolipoproteinL7c	-1.74975	0.297354	108956	17318794	BC139148|BC139149
Rsad2	radicalS-adenosylmethioninedomaincontaining2	-1.7495	0.297406	58185	17280327	BC057868|AF236064|AF442152|CT010378
Serinc5	serineincorporator5	-1.7436	0.298624	218442	17289103	AB029501|BC049189|BC062131|AK163675
Gm12250	predictedgene12250	-1.74114	0.299134	631323	17249977
Akip1	Akinase(PRKA)interactingprotein1	-1.73625	0.300148	57373	17481684
Ccr1	chemokine(C-Cmotif)receptor1	-1.73564	0.300275	12768	17532569	BC011092
Pter	phosphotriesteraserelated	-1.73209	0.301016	19212	17367036	BC003793|U28016|AK135948
Rhof	rashomologgenefamily,memberf	-1.71665	0.304255	23912	17452552	BC096597|BC132355|BC132357
Spry1	sproutyhomolog1(Drosophila)	-1.71569	0.304456	24063	17397170	AF176903|BC039139|BC053428|BC069914
Zbp1	Z-DNAbindingprotein1	-1.71311	0.305002	58203	17395079	AF136520|BC020033
mt-Th	mitochondriallyencodedtRNAhistidine	-1.70157	0.307452		17532627
Nyap2	neuronaltyrosine-phophorylatedphosphoinositide3-kinaseadaptor2	-1.70156	0.307454	241134	17214735	AB429290|AK034747|AK137094|BC082310
Hyal3	hyaluronoglucosaminidase3	-1.69676	0.308479	109685	17521448	AY048681|BC018457|AF074489
Myo10	myosinX	-1.69436	0.308992	17909	17310589	AK122371
Cox7a1	cytochromecoxidasesubunitVIIa1	-1.69388	0.309095	12865	17476288	AF037370|BC060974
Rasal2	RASproteinactivatorlike2	-1.69051	0.309816	226525	17228624	BC120902
Usp18	ubiquitinspecificpeptidase18	-1.67672	0.312792	24110	17462437	AF069502|BC138562|BC138577|CT010228
Ankrd13b	ankyrinrepeatdomain13b	-1.67574	0.313006	268445	17266223	AK081149|BC098207|BC151158|BC039786
Snord42a	smallnucleolarRNA,C/Dbox42A	-1.67461	0.31325	100529076	17266368	AF357366
Cycs|Gm10108|Gm13772	cytochromec,somatic|predictedpseudogene10108|predictedgene13772	-1.67119	0.313994	13063	17445624	AK003168|AK005336|BC034363|BC092213|BC094054
Mir1970	microRNA1970	-1.6682	0.314645	100316820	17544687
Gpr137b-ps	Gprotein-coupledreceptor137B,pseudogene	-1.66506	0.315332	664862	17290655	AK170650
Pex10	peroxisomalbiogenesisfactor10	-1.65795	0.31689	668173	17422476	BC147304|BC147305
Ube2l6	ubiquitin-conjugatingenzymeE2L6	-1.65683	0.317135	56791	17372604	AF159230|BC008238
Spint2	serineproteaseinhibitor,Kunitztype2	-1.65617	0.31728	20733	17488806	AF099016|AF099019|AF099020|BC003431|BC026419
BC147527		-1.64885	0.318894	625360	17290205	BC147527|BC147545
Spic	Spi-Ctranscriptionfactor(Spi-1/PU.1related)	-1.64817	0.319044	20728	17243943	AF098863|AK157188|BC064038|AK041260
Hbegf	heparin-bindingEGF-likegrowthfactor	-1.64816	0.319046	15200	17353699	BC089607|L07264|AK052084
LOC102638175|Gm11816	uncharacterizedLOC102638175|predictedgene11816	-1.63744	0.321426	102638175	17423136
mt-Th	mitochondriallyencodedtRNAhistidine	-1.63688	0.321551		17550568
mt-Th	mitochondriallyencodedtRNAhistidine	-1.63688	0.321551		17550570
Tomm40	translocaseofoutermitochondrialmembrane40homolog(yeast)	-1.63167	0.322713	53333	17487395	AF316403|BC100452|AF043249|AF316404|AF109918
Ifi27	interferon,alpha-inducibleprotein27	-1.62977	0.32314	52668	17278200	BC128276|BC125301|BC125636
Aco2	aconitase2,mitochondrial	-1.62793	0.323553	11429	17313394	BC004645|BC094462
Slc25a43	solutecarrierfamily25,member43	-1.62511	0.324184	194744	17534102	BC147709|BC147717|AK153028
Oas2	2-5oligoadenylatesynthetase2	-1.62442	0.324339	246728	17452054	AB067535|AF418010
mt-Tk	mitochondriallyencodedtRNAlysine	-1.62341	0.324568		17532615
Fam26f	familywithsequencesimilarity26,memberF	-1.62207	0.324868	215900	17240186	BC095946
Vwa8	vonWillebrandfactorAdomaincontaining8	-1.62151	0.324994	219189	17302161	AK004956|AK030028|BC019143
Clybl	citratelyasebetalike	-1.62028	0.325272	69634	17302869	AF428254|AK002741|BC023398
Isca1	iron-sulfurclusterassembly1homolog(S.cerevisiae)	-1.61551	0.326349	69046	17293273	BC018547|BC059872|BC085482
Mfsd12	majorfacilitatorsuperfamilydomaincontaining12	-1.60997	0.327604	73822	17235701	BC118620|BC119790
Ptpn18	proteintyrosinephosphatase,non-receptortype18	-1.60397	0.32897	19253	17211713	BC008512|U35124|U49853|U52523
Pik3cb	phosphatidylinositol3-kinase,catalytic,betapolypeptide	-1.59736	0.330482	74769	17530000	BC127073
Lctl	lactase-like	-1.59181	0.331754	235435	17518278	AF309072|BC030631
Ndufs5|BC002163	NADHdehydrogenase(ubiquinone)Fe-Sprotein5|NADHdehydrogenaseFe-Sprotein5pseudogene	-1.59024	0.332115	595136///170658	17325719	BC081434
Wdr91	WDrepeatdomain91	-1.58526	0.333265	101240	17465750	BC055046|BC043682|AK089347
Phf11b	PHDfingerprotein11B	-1.58089	0.334275	236451	17307280	EU155108
Bdh1	3-hydroxybutyratedehydrogenase,type1	-1.58028	0.334417	71911	17324643	AK076718|AK146321|BC043683|BC096457
Rilpl1	Rabinteractinglysosomalprotein-like1	-1.57576	0.335467	75695	17452861	BC051945|BC051946|BC058384|AK013469|BC029965
Itgav	integrinalphaV	-1.57549	0.335528	16410	17372515	U14135
2300009A05Rik	RIKENcDNA2300009A05gene	-1.56833	0.337198	69478	17528079	AK009046|BC100363|BC116242|BC116243
Irf7	interferonregulatoryfactor7	-1.55857	0.339487	54123	17497813	AK158378|BC138799|U73037
Pfkfb2	6-phosphofructo-2-kinase/fructose-2,6-biphosphatase2	-1.5488	0.341794	18640	17226676	BC018418|EU616666|EU616667|EU616668|EU616669|EU616670|BC051014|AK016729
Tnfaip3	tumornecrosisfactor,alpha-inducedprotein3	-1.54055	0.343754	21929	17239597	CT010397|U19463|BC054806|BC060221
Isg15	ISG15ubiquitin-likemodifier	-1.54052	0.343761	100038882	17434023	BC031424|BC083156|BC109346|X56602|CT010333
Lyrm7	LYRmotifcontaining7	-1.53192	0.345816	75530	17262848	BC139403|BC139406|AK028993
Cmpk2	cytidinemonophosphate(UMP-CMP)kinase2,mitochondrial	-1.52831	0.346683	22169	17274620	BC027329|BC057565|L32973
Pkn3	proteinkinaseN3	-1.52789	0.346783	263803	17369076	BC034126
Ifi27l2a	interferon,alpha-inducibleprotein27like2A	-1.52664	0.347084	76933	17283549	BC100588
Dlat	dihydrolipoamideS-acetyltransferase(E2componentofpyruvatedehydrogenasecomplex)	-1.52001	0.348682	235339	17526861	BC026680|BC031495|BC069862
Plxna2	plexinA2	-1.51918	0.348885	18845	17220974	BC068155|D86949
Irg1	immunoresponsivegene1	-1.51176	0.350683	16365	17302475	AK089891|L38281
Retsat	retinolsaturase(alltransretinol13,14reductase)	-1.50591	0.352108	67442	17459676	EF620363|EF620364|EF620365|AY704159|BC117751
Xylb	xylulokinasehomolog(H.influenzae)	-1.5057	0.35216	102448	17523058	BC080743|BC138244|BC138247
Slc25a13	solutecarrierfamily25(mitochondrialcarrier,adeninenucleotidetranslocator),member13	-1.50369	0.352649	50799	17464672	AF164632|BC016571
Art2b	ADP-ribosyltransferase2b	-1.50249	0.352944	11872	17493912	AF016463|AF016465
Tjp2	tightjunctionprotein2	-1.50148	0.35319	21873	17363572	AF113005|BC034677|BC039924
n-R5s1	nuclearencodedrRNA5S1	-1.49282	0.355318		17546790
Gfpt1	glutaminefructose-6-phosphatetransaminase1	-1.49097	0.355773	14583	17460506	AF334736|BC010516|BC050762|U00932
Mir5133|Glce	microRNA5133|glucuronylC5-epimerase	-1.48689	0.356782	100628602///93683	17527982	AF325532|AK043997
Rtp4	receptortransporterprotein4	-1.48306	0.357728	67775	17324446	AY562228|BC024872
Dnaja3	DnaJ(Hsp40)homolog,subfamilyA,member3	-1.48203	0.357986	83945	17322545	AF325535|AF326358|AY009320|BC027240
Tiam2	Tcelllymphomainvasionandmetastasis2	-1.47962	0.358584	24001	17332695	AB022915|BC067048|BC079600|AK162644
Clic4	chlorideintracellularchannel4(mitochondrial)	-1.47891	0.35876	29876	17431394	AF102578|BC046384|BC052890|CT010279
Pls1	plastin1(I-isoform)	-1.4787	0.358811	102502	17529764	AK133070|BC139068|BC139069
Fkbp9	FK506bindingprotein9	-1.47755	0.359098	27055	17458911	AF090334|AF279263|BC026133|BC043129
Oxct1	3-oxoacidCoAtransferase1	-1.47326	0.360169	67041	17309802	AB085609|BC003422
Ccl3	chemokine(C-Cmotif)ligand3	-1.47123	0.360674	20302	17266967	AF065939|AF065940|AF065941|AF065942|AF065943|BC111443|EU366956|J04491|M23447
Gbp7	guanylatebindingprotein7	-1.46798	0.361488	229900	17403224	BC010229
Aldh4a1|Gm21969	aldehydedehydrogenase4family,memberA1|predictedgene21969	-1.46397	0.362495	212647	17420777	BC060650|BC039281|BC056226|BC039280
Abcb8	ATP-bindingcassette,sub-familyB(MDR/TAP),member8	-1.45983	0.363535	74610	17435311	AK030624|BC015301|AK014688|BC050242|AF213391
Tcirg1	Tcell,immuneregulator1,ATPase,H+transporting,lysosomalV0proteinA3	-1.45797	0.364005	27060	17361008	AB022322|AF218253|BC006761|BC085234|AF218254
C730036E19Rik	RIKENcDNAC730036E19gene	-1.45704	0.36424	402734	17218139
Cdk6	cyclin-dependentkinase6	-1.4567	0.364326	12571	17434297	AF132483|BC119360|BC120595
A130040M12Rik	RIKENcDNAA130040M12gene	-1.45417	0.364964	319269	17550474	AK037717
Zfand5	zincfinger,AN1-typedomain5	-1.45239	0.365414	22682	17358119	BC119124|BC119126|AF062071|BC048232|BC061693|BC107566
Cdon	celladhesionmolecule-related/down-regulatedbyoncogenes	-1.44838	0.366432	57810	17515921	AF090866|BC109176|AK040711|AK157750
Gpr31b	Gprotein-coupledreceptor31,D17Leh66bregion	-1.44261	0.3679	436440	17340998
Vegfb	vascularendothelialgrowthfactorB	-1.43853	0.368943	22340	17362197	BC046303|U43836|U52820|U43837|U48800
Mdh1	malatedehydrogenase1,NAD(soluble)	-1.43561	0.369691	17449	17260944	BC050940|M29462
Ms4a4c	membrane-spanning4-domains,subfamilyA,member4C	-1.43531	0.369767	64380	17357648
Fam19a3	familywithsequencesimilarity19,memberA3	-1.43431	0.370025	329731	17408755	BC118531|AY325122
Mrps35	mitochondrialribosomalproteinS35	-1.43373	0.370172	232536	17464404	BC019964|AK155447
1700071K01Rik	RIKENcDNA1700071K01gene	-1.43161	0.370717	237880	17266749	BC139179|BC139181
Ppbp	pro-plateletbasicprotein	-1.42871	0.371464	57349	17438963	AB042817|AF219112|AF278700|BC127043|BC127044
Phf11d	PHDfingerprotein11D	-1.42031	0.373633	219132	17307290	BC145673|EU155107
Blnk	Bcelllinker	-1.42006	0.373696	17060	17364565	AB015290|AF068182|BC059785|Y17159
mt-Tq	mitochondriallyencodedtRNAglutamine	-1.41706	0.374476		17532637
Taco1	translationalactivatorofmitochondriallyencodedcytochromecoxidaseI	-1.41626	0.374683	70207	17257502	BC029182|AK034014
Galm	galactosemutarotase	-1.4144	0.375166	319625	17339910	BC028818
Cdc42ep2	CDC42effectorprotein(RhoGTPasebinding)2	-1.41217	0.375745	104252	17361850	BC034884
Fabp4	fattyacidbindingprotein4,adipocyte	-1.40922	0.376515	11770	17404091	BC002148|BC054426|CT010390|K02109
2810025M15Rik	RIKENcDNA2810025M15gene	-1.40759	0.376942	69953	17218460	BC055845|BC055878
Oas3	2-5oligoadenylatesynthetase3	-1.4072	0.377042	246727	17452070	AB067534|AF453830|BC141055|AK158392
mt-Tl2	mitochondriallyencodedtRNAleucine2	-1.40631	0.377276		17550576
Psmd10	proteasome(prosome,macropain)26Ssubunit,non-ATPase,10	-1.40226	0.378335	53380	17544960	AB022022|BC026931|BC056196
Mdh2	malatedehydrogenase2,NAD(mitochondrial)	-1.39868	0.379276	17448	17443310	BC023482|M16229
Pde4dip	phosphodiesterase4Dinteractingprotein(myomegalin)	-1.39382	0.380557	83679	17408211	BC141185|BC145504|AK141917|BC050783|AK083867|BC025653|BC141172
Cp	ceruloplasmin	-1.39339	0.38067	12870	17396260	AK160035|BC062957|DQ336396|U49430
Snord1b|1810032O08Rik	smallnucleolarRNA,C/Dbox1B|RIKENcDNA1810032O08gene	-1.39145	0.381181	100216531///66293	17258642
Odc1	ornithinedecarboxylase,structural1	-1.38865	0.381923	18263	17274294	BC033264|BC059826|BC083122
Spint1	serineproteaseinhibitor,Kunitztype1	-1.3878	0.382148	20732	17374765	BC005769|AF099018|BC053341|BC020485|BC078639
Ccl4	chemokine(C-Cmotif)ligand4	-1.38738	0.382257	20303	17254283	AF128218|AF128219|BC119257|BC119259|M23503|M35590
Larp1b	Laribonucleoproteindomainfamily,member1B	-1.38724	0.382296	214048	17397320	AK163348|BC025528
Apbb2	amyloidbeta(A4)precursorprotein-binding,familyB,member2	-1.38344	0.383304	11787	17448415	BC076587
Mnda|Ifi204	myeloidcellnucleardifferentiationantigen|interferonactivatedgene204	-1.3809	0.38398	381308///15951	17230078	BC132314|BC132316|BC145397|M31419
Atp6v1a	ATPase,H+transporting,lysosomalV1subunitA	-1.38017	0.384174	11964	17330523	BC038392|AK140873
Tango2	transportandgolgiorganization2	-1.37995	0.384232	27883	17328920	BC005445|X74504
Slfn1	schlafen1	-1.37749	0.384887	20555	17254171	AF099972|BC052869
Gbp9	guanylate-bindingprotein9	-1.37678	0.385078	236573	17450448	DQ985742
Tufm|Gm9755	Tutranslationelongationfactor,mitochondrial|predictedpseudogene9755	-1.37347	0.385962	233870	17509721	BC060959|BC100596
Cycs	cytochromec,somatic	-1.37041	0.38678	13063	17466723	AK003168|AK005336|BC034363|BC094054|BC092213
Zswim5	zincfingerSWIM-typecontaining5	-1.36944	0.38704	74464	17417551	AK122519
mt-Ts2	mitochondriallyencodedtRNAserine2	-1.36812	0.387396		17550572
Klhl12	kelch-like12	-1.36787	0.387464	240756	17217469	BC034514
Ak2	adenylatekinase2	-1.36689	0.387727	11637	17418904	AB020202|BC008610
Ivns1abp	influenzavirusNS1Abindingprotein	-1.3663	0.387885	117198	17218149	AB055737|AB055738|BC004092|BC040250|DQ914522|DQ914523
Atp6v1b2	ATPase,H+transporting,lysosomalV1subunitB2	-1.3651	0.388209	11966	17501652	BC012497|BC046302|BC085300|AK169420
Hspd1	heatshockprotein1(chaperonin)	-1.36361	0.388608	15510	17223228	BC016400|BC018545|BC106112
Lmna	laminA	-1.36073	0.389384	16905	17406783	BC015302|BC094020|D14850|DQ832702|DQ832703|AK046430
Ccr7	chemokine(C-Cmotif)receptor7	-1.35935	0.389758	12775	17268972	L31580
Xpr1	xenotropicandpolytropicretrovirusreceptor1	-1.35695	0.390406	19775	17228375	AF114753|AF131096|AF131098|AF131102|AF198104|AK141660|BC153872|AK087140|BC075721
Iigp1	interferoninducibleGTPase1	-1.35659	0.390503	60440	17350925	AF194871
Atp6v1e1	ATPase,H+transporting,lysosomalV1subunitE1	-1.35598	0.390669	11973	17470445	AB074758|BC003421|BC055438|AK029146
Hexb	hexosaminidaseB	-1.35588	0.390697	15212	17295278	U07633
Git1	Gprotein-coupledreceptorkinase-interactor1	-1.35387	0.39124	216963	17253276	BC079870
Rapgef1	Rapguaninenucleotideexchangefactor(GEF)1	-1.34718	0.393058	107746	17368855	AF348669|BC129881
Gm166	predictedgene166	-1.34656	0.393229	233899	17496715	BC066021
Glrx5	glutaredoxin5homolog(S.cerevisiae)	-1.34651	0.393243	73046	17278345	BC058371|DQ083330|AK148847
Phtf2	putativehomeodomaintranscriptionfactor2	-1.33858	0.395411	68770	17445755	BC052841|AK152951|AK035536|AK162226
Mx1	myxovirus(influenzavirus)resistance1	-1.33848	0.395436	17857	17332531	AK076430|BC011113|M12279|M21038|M21039
Ermp1	endoplasmicreticulummetallopeptidase1	-1.33681	0.395894	226090	17363828	BC151181|BC151182|BC157914|AK041066|BC031519
Slc5a3|Mrps6	solutecarrierfamily5(inositoltransporters),member3|mitochondrialribosomalproteinS6	-1.33678	0.395903	53881///121022	17327201	AY061856|BC027271|AK133628
Sod2	superoxidedismutase2,mitochondrial	-1.33361	0.396775	20656	17333347	BC010548|CT010273|BC066063
Uqcrc1	ubiquinol-cytochromecreductasecoreprotein1	-1.33182	0.397267	22273	17521996	BC022926|BC030064|BC018405
Il1rn	interleukin1receptorantagonist	-1.3304	0.397659	16181	17367686	M57525|M74294|AF001795|BC042532
Gm25091|Gm15682|Gm10045|Gm11703|Gm13653|Gm5528|Gm5445|Rpl21	predictedgene,25091|predictedgene15682|predictedpseudogene10045|predictedgene11703|predictedgene13653|predictedgene5528|predictedgene5445|ribosomalproteinL21	-1.32892	0.398067	100504174///100043348///100043184///545423///433319///432725///19933	17444802
Gm25206	predictedgene,25206	-1.3254	0.399038		17238291
Timm8a1	translocaseofinnermitochondrialmembrane8A1	-1.32323	0.39964	30058	17231676
Eno3	enolase3,betamuscle	-1.3216	0.40009	13808	17252183	BC013460|CT010193
Spred1	sproutyproteinwithEVH-1domain1,relatedsequence	-1.32011	0.400505	114715	17374455	BC079606|AB063495|BC057874
A130040M12Rik	RIKENcDNAA130040M12gene	-1.31973	0.40061	319269	17267418	AK037717
Ppm1j	proteinphosphatase1J	-1.31716	0.401323	71887	17401345	AY184802|BC117498|BC121788
B930041F14Rik	RIKENcDNAB930041F14gene	-1.31605	0.401632	230991	17422659	BC147231|BC147232
Trmt61a	tRNAmethyltransferase61A	-1.31526	0.401852	328162	17279190	BC051186|AK133579
Ifi47|Olfr56	interferongammainducibleprotein47|olfactoryreceptor56	-1.3136	0.402315	15953///18356	17248911	BC001986|BC009131|BC141219|AK133471|BC147437
Dyrk2	dual-specificitytyrosine-(Y)-phosphorylationregulatedkinase2	-1.31299	0.402486	69181	17245334	BC085145
Atp6v0c	ATPase,H+transporting,lysosomalV0subunitC	-1.31256	0.402606	11984	17457343	BC083129|M64298
P2ry14	purinergicreceptorP2Y,G-proteincoupled,14	-1.31184	0.402806	140795	17405463	AF177211|BC028995|BC058558
Gm4070|Gvin1	predictedgene4070|GTPase,verylargeinterferoninducible1	-1.30738	0.404053	100042856///74558	17494656	AY167972|AY167974|AY167973
Prkch	proteinkinaseC,eta	-1.30522	0.404659	18755	17276302	AK076352|BC031121|D90242
Firre	functionalintergenicrepeatingRNAelement	-1.30145	0.405718	103012	17541567
Zswim4	zincfingerSWIM-typecontaining4	-1.29888	0.406441	212168	17511079	BC058080
H2-Q6|H2-Q8|LOC68395	histocompatibility2,Qregionlocus6|histocompatibility2,Qregionlocus8|histocompatibility2,Qregionlocus6-like	-1.29756	0.406814	110557///15019///68395	17337122	AK002779|BC040085
Gfm1	Gelongationfactor,mitochondrial1	-1.29738	0.406865	28030	17398152	AF315511|BC013093|BC031772|AK033214
3110043O21Rik	RIKENcDNA3110043O21gene	-1.29668	0.407063	73205	17423923	BC076612|BC026738
LOC102633050|Gm6293	cytochromeb-c1complexsubunit9-like|predictedpseudogene6293	-1.29606	0.407238	102633050	17548117
Bcl2a1a	Bcellleukemia/lymphoma2relatedproteinA1a	-1.29228	0.408307	12044	17520162	L16462|BC028762
Mrpl12	mitochondrialribosomalproteinL12	-1.28975	0.409021	56282	17259374	BC005712|BC019565
Ndufb6	NADHdehydrogenase(ubiquinone)1betasubcomplex,6	-1.28763	0.409625	230075	17424023	BC147062|BC147063
Cst7	cystatinF(leukocystatin)	-1.28696	0.409815	13011	17377464	AB015224|AF031825|BC117047|BC117049
Trmt10c	tRNAmethyltransferase10C	-1.28644	0.409962	52575	17331036	BC023147|BC106131|AK148219
Pydc3	pyrindomaincontaining3	-1.28519	0.410318	100033459	17219670
Atad3a	ATPasefamily,AAAdomaincontaining3A	-1.28323	0.410875	108888	17433860	AF343079|AK173141|BC023301|BC058373|BC060036
Dld	dihydrolipoamidedehydrogenase	-1.28281	0.410993	13382	17280498	BC003368|U73445
Fastk	Fas-activatedserine/threoninekinase	-1.28135	0.41141	66587	17446185	AF168682|AK164317|BC013547|AK166508
Btbd11	BTB(POZ)domaincontaining11	-1.28065	0.41161	74007	17236102	AK018115|BC059036|BC141145
Sdhaf1	succinatedehydrogenasecomplexassemblyfactor1	-1.27725	0.412582	68332	17489035	BC147173|BC147174
Mmp9	matrixmetallopeptidase9	-1.2758	0.412996	17395	17379606	BC046991|D12712|X72795
Atp6ap2	ATPase,H+transporting,lysosomalaccessoryprotein2	-1.26926	0.414872	70495	17533336	AB192471|BC014706
Fchsd2	FCHanddoubleSH3domains2	-1.26807	0.415215	207278	17480788	BC060647|AK156841|BC016532
C030006K11Rik	RIKENcDNAC030006K11gene	-1.26673	0.4156	223665	17318704	AK186599|BC019462|BC026997
Naglu	alpha-N-acetylglucosaminidase(SanfilippodiseaseIIIB)	-1.2666	0.415639	27419	17256502	AK158774|BC055733|U85247|AK158045
Cyp4v3	cytochromeP450,family4,subfamilyv,polypeptide3	-1.26619	0.415756	102294	17509069	AB056457|BC138967|BC138968
Hagh	hydroxyacylglutathionehydrolase	-1.26542	0.415979	14651	17334449	BC004749|BC019817
Galt	galactose-1-phosphateuridyltransferase	-1.26374	0.416463	14430	17412932	AK088379|AK134525|AK163544|BC010985|M96265
Adrbk2	adrenergicreceptorkinase,beta2	-1.25934	0.417734	320129	17451297	AK076533|AK172513
Cox10	cytochromecoxidaseassemblyprotein10	-1.25846	0.41799	70383	17264107	AK172718|BC038046
Stk38l	serine/threoninekinase38like	-1.25725	0.418341	232533	17464316	AY223819|BC062170|AY292400
Ktn1	kinectin1	-1.25262	0.419686	16709	17299353	BC046994|L43326|AK172869
Naa50	N(alpha)-acetyltransferase50,NatEcatalyticsubunit	-1.25189	0.419897	72117	17325761	AK167141|BC046283|BC057117|BC055846
Ppp2r3a	proteinphosphatase2,regulatorysubunitB,alpha	-1.25105	0.420141	235542	17530159	AK035077|BC151170|BC151171
Sdha	succinatedehydrogenasecomplex,subunitA,flavoprotein(Fp)	-1.24812	0.420997	66945	17294377	AK151333|BC031849
mt-Ts2|mt-Tl2	mitochondriallyencodedtRNAserine2|mitochondriallyencodedtRNAleucine2	-1.24788	0.421067		17532629
Crtap	cartilageassociatedprotein	-1.24725	0.421252	56693	17531877	BC049890|AK198132
Lactb	lactamase,beta	-1.24341	0.422373	80907	17528418	AF317900|BC046293|BC147809
Poldip2	polymerase(DNA-directed),deltainteractingprotein2	-1.24275	0.422565	67811	17253674	AK003702|BC006833|BC012879
Dock5	dedicatorofcytokinesis5	-1.24243	0.422661	68813	17307991	BC158046|BC158135|BC158138|AK053909
Map2k3	mitogen-activatedproteinkinasekinase3	-1.24128	0.422996	26397	17250533	BC007467|D87115|X93150|AK053378
Hccs	holocytochromecsynthetase	-1.23531	0.424752	15159	17546192	AK143150|BC061466|BC062905|AK028608|U36788
Ndufs1	NADHdehydrogenase(ubiquinone)Fe-Sprotein1	-1.23218	0.425673	227197	17223685	AK078590|AK166604|BC006660|BC015300
Bend4	BENdomaincontaining4	-1.23144	0.425893	666938	17448467
Prdm1	PRdomaincontaining1,withZNFdomain	-1.22957	0.426444	12142	17240645	JX154081|U08185|AK077622
Dgki	diacylglycerolkinase,iota	-1.22748	0.427063	320127	17465865	AK086550
Oxnad1	oxidoreductaseNAD-bindingdomaincontaining1	-1.22632	0.427405	218885	17298488	BC019806|AK028649
Tom1l1	targetofmyb1-like1(chicken)	-1.22595	0.427515	71943	17267745	BC004710|AF395837
mt-Tr	mitochondriallyencodedtRNAarginine	-1.2201	0.429252		17532623
Mpc2	mitochondrialpyruvatecarrier2	-1.2201	0.429253	70456	17218955	BC018324|AK147792
Gm4070|Gvin1	predictedgene4070|GTPase,verylargeinterferoninducible1	-1.21818	0.429825	100042856///74558	17494643	AY167972|AY167974|AY167973
Nrp2	neuropilin2	-1.21713	0.430137	18187	17213548	AF483506|AF483507|AF022857|AF022858|AF022854|AF022855|AF022856|AF022861
Pnkd	paroxysmalnonkinesiogenicdyskinesia	-1.21642	0.430348	56695	17214166	AB041609|BC008274|BC058945
Ndufa10	NADHdehydrogenase(ubiquinone)1alphasubcomplex10	-1.21412	0.431035	67273	17225564	AK046292|BC003439
Gm19705	predictedgene,19705	-1.21062	0.432083	100503460	17217825
Slc16a7	solutecarrierfamily16(monocarboxylicacidtransporters),member7	-1.20427	0.43399	20503	17245648	AF058054|AK076612|BC117803|BC117804|BC126960|CT010191
Letm1	leucinezipper-EF-handcontainingtransmembraneprotein1	-1.2023	0.434583	56384	17447150	AF061026|BC061115|AK079712|AK161638
Clec4a4	C-typelectindomainfamily4,membera4	-1.19796	0.435891	474145	17462748	AY397673|BC104370
Sdhd	succinatedehydrogenasecomplex,subunitD,integralmembraneprotein	-1.19702	0.436174	66925	17526843	BC145731|BC145733
H2-Q7|H2-Q9	histocompatibility2,Qregionlocus7|histocompatibility2,Qregionlocus9	-1.19575	0.436561	15018///110558	17337133	AY989883|BC120554
Chst11	carbohydratesulfotransferase11	-1.19464	0.436894	58250	17235941	AB030378|BC137629|BC144793
Fahd1	fumarylacetoacetatehydrolasedomaincontaining1	-1.19342	0.437265	68636	17342038	BC011330|BC026949
Uqcrc2	ubiquinolcytochromecreductasecoreprotein2	-1.19297	0.437402	67003	17482484	BC003423
Mid1ip1	Mid1interactingprotein1(gastrulationspecificG12-like(zebrafish))	-1.19232	0.437599	68041	17533282	BC004014|BC052899|AY263385|BC010778
Uqcrfs1	ubiquinol-cytochromecreductase,Rieskeiron-sulfurpolypeptide1	-1.19055	0.438137	66694	17291570	BC019934
Nsun2	NOL1/NOP2/Sundomainfamilymember2	-1.18995	0.438318	28114	17288387	BC013625|DQ490066
Ndufaf4	NADHdehydrogenase(ubiquinone)1alphasubcomplex,assemblyfactor4	-1.18981	0.438361	68493	17412272	BC028764
Fggy	FGGYcarbohydratekinasedomaincontaining	-1.18911	0.438574	75578	17415544	AK082737|AK138439|BC031708
Gm6104	predictedgene6104	-1.1857	0.439612		17221093
Tgfbr1	transforminggrowthfactor,betareceptorI	-1.17964	0.441461	21812	17413915	BC063260|CT010393|D25540|D28526|AK015337
Cox15	cytochromecoxidaseassemblyprotein15	-1.17114	0.444071	226139	17364954	BC011509
Slc39a13	solutecarrierfamily39(metaliontransporter),member13	-1.17076	0.444189	68427	17388104	BC020106|BC100463|BC125525|BC137752
Antxr2	anthraxtoxinreceptor2	-1.16879	0.444795	71914	17449939	AK155460|BC076595|EU234005|BC003908
4930506M07Rik	RIKENcDNA4930506M07gene	-1.16811	0.445003	71653	17366012	BC030338|EF055486|AK039224
Fam60a|Gm9027	familywithsequencesimilarity60,memberA|predictedgene9027	-1.16805	0.445024	56306	17473047	AK046519|BC076599|U64033
Slc12a7	solutecarrierfamily12,member7	-1.16546	0.445823	20499	17288548	AF087436|AK052910|AK166215|AK169950|BC141107
Slc29a1	solutecarrierfamily29(nucleosidetransporters),member1	-1.16259	0.446709	63959	17345202	AF131212|BC004828|BC006812|AF305501|EU180577
Tap1	transporter1,ATP-bindingcassette,sub-familyB(MDR/TAP)	-1.16239	0.446772	21354	17336432	BC013802|BC024897|M55637|U60018|U60019|U60020|U60021|U60022|U60023|BC031584|AK040629
Msln	mesothelin	-1.16039	0.447391	56047	17342340	BC023753|D86370
Slfn5	schlafen5	-1.16038	0.447394	327978	17254153	AY261804|AY261805|BC117909|BC117910
Atg4a|Atg4a-ps	autophagyrelated4A,cysteinepeptidase|autophagyrelated4A,pseudogene	-1.15811	0.448099	666468	17538206	BC089500
Amacr	alpha-methylacyl-CoAracemase	-1.15791	0.44816	17117	17310349	BC015825|U89906
Hspa9	heatshockprotein9	-1.15197	0.450011	15526	17353554	BC052727|BC057343|D11089|D17556
Efna2	ephrinA2	-1.14978	0.450693	13637	17235243	BC048697|U14752|U14941
Gbp2	guanylatebindingprotein2	-1.14845	0.451108	14469	17403268	AF077007|AF109168|BC011336|BC032882|BC049141|CT010249
Cd59a	CD59aantigen	-1.14682	0.451619	12509	17373825	U60473
Atp5g3	ATPsynthase,H+transporting,mitochondrialF0complex,subunitC3(subunit9)	-1.14533	0.452088	228033	17386621	BC116218
Afg3l2	AFG3-likeAAAATPase2	-1.14321	0.452751	69597	17355169	BC036999|BC043056|AK080118|AK009650
Ncoa4|Gm6768	nuclearreceptorcoactivator4|predictedgene6768	-1.14174	0.453214	27057	17298510	AF159461|BC031528|BC085086
Prrg4	prolinerichGla(G-carboxyglutamicacid)4(transmembrane)	-1.14161	0.453253	228413	17388999	AK166405|BC099390|BC115470|BC151011|BC151019
Uqcr11	ubiquinol-cytochromecreductase,complexIIIsubunitXI	-1.1412	0.453381	66594	17242924	AK146292|BC034408
Mfn2	mitofusin2	-1.141	0.453445	170731	17432808	AB048831|AF384100|AK049583|AK122220|AY123975|BC046503
Suclg1	succinate-CoAligase,GDP-forming,alphasubunit	-1.14022	0.453691	56451	17459716	AF144101|BC011087
Dlst	dihydrolipoamideS-succinyltransferase(E2componentof2-oxo-glutaratecomplex)	-1.1394	0.453947	78920	17277352	BC006702|BC024066|CT010197|AK019713
Slc25a42	solutecarrierfamily25,member42	-1.13793	0.454412	73095	17509976	BC025937|BC036140|AK165793
Fam122a	familywithsequencesimilarity122,memberA	-1.13536	0.455222	68034	17363624	BC028637|AK010777|BC083062
Gm24089|Gm23647	predictedgene,24089|predictedgene,23647	-1.13499	0.455338		17513978
Gm24089|Gm23647	predictedgene,24089|predictedgene,23647	-1.13499	0.455338		17513980
Uqcc1	ubiquinol-cytochromecreductasecomplexassemblyfactor1	-1.13445	0.455507	56046	17393375	BC050884|BC057570|AF253516|AK054294
Samm50	sortingandassemblymachinerycomponent50homolog(S.cerevisiae)	-1.13435	0.45554	68653	17313688	BC119178|BC119180
Pop4	processingofprecursor4,ribonucleaseP/MRPfamily,(S.cerevisiae)	-1.13356	0.45579	66161	17489908	BC011465
Clec4e	C-typelectindomainfamily4,membere	-1.13011	0.45688	56619	17470627	AB024717|BC003218|CT010223
Kidins220	kinaseD-interactingsubstrate220	-1.12676	0.457942	77480	17274574	AK021172|AK083260|BC157898
Camk2a	calcium/calmodulin-dependentproteinkinaseIIalpha	-1.12481	0.458561	12322	17351001	BC031745
Matk	megakaryocyte-associatedtyrosinekinase	-1.12381	0.45888	17179	17235626	AK013606|AK079816|AK158883|BC111864|D45243|L27738|U05210|BC060086
Ndufa9	NADHdehydrogenase(ubiquinone)1alphasubcomplex,9	-1.12256	0.459278	66108	17471166	BC058378
Supv3l1	suppressorofvar1,3-like1(S.cerevisiae)	-1.12198	0.459461	338359	17241377	AJ968954|BC049796
Nup35	nucleoporin35	-1.1209	0.459808	69482	17495368	BC048814
Mpp5	membraneprotein,palmitoylated5(MAGUKp55subfamilymember5)	-1.11939	0.460288	56217	17276714	AF199008|BC138624
Ndufv1	NADHdehydrogenase(ubiquinone)flavoprotein1	-1.11918	0.460356	17995	17361056	BC014818|BC041682
Eci1	enoyl-CoenzymeAdeltaisomerase1	-1.11758	0.460865	13177	17334253	BC022712|BC054444
Slfn3	schlafen3	-1.11492	0.461715	20557	17254188	AF099974|BC132627|BC138070|BC145134
Rdh13	retinoldehydrogenase13(all-transand9-cis)	-1.11409	0.461982	108841	17485724	AK034180|BC082583
Snord42b	smallnucleolarRNA,C/Dbox42B	-1.11282	0.46239	100529077	17266372
Timm44	translocaseofinnermitochondrialmembrane44	-1.11206	0.462634	21856	17507262	BC023454|BC110677|BC117523|BC117524|U69898
Lyrm5	LYRmotifcontaining5	-1.11137	0.462855	67636	17464238	AF412298|AF412299|AF412300|AY753325|BC021522
2410131K14Rik	RIKENcDNA2410131K14gene	-1.11091	0.463001	76792	17441526	AK010791|BC104372|BC104373
Herc6	hectdomainandRLD6	-1.11038	0.463171	67138	17458962	AK007221|AK015214
Mrps27	mitochondrialribosomalproteinS27	-1.11031	0.463194	218506	17289439	BC049149|AK172922
Sync	syncoilin	-1.10956	0.463437	68828	17418976	AK160756|AK166916|BC106855|FJ752164|FJ752162
Tpk1	thiaminepyrophosphokinase	-1.1078	0.464	29807	17466488	AB027568|AK033192|AK087844|BC015246|BC023354
G3bp1	GTPaseactivatingprotein(SH3domain)bindingprotein1	-1.10298	0.465553	27041	17249833	AB001927|AK141689|BC021156
mt-Tt	mitochondriallyencodedtRNAthreonine	-1.09992	0.466541		17532635
Gm10110|Pabpc4	predictedgene10110|poly(A)bindingprotein,cytoplasmic4	-1.09616	0.467759	230721	17309006	BC003283
Gm22565	predictedgene,22565	-1.09512	0.468096		17498876
Tmem26	transmembraneprotein26	-1.09474	0.468221	327766	17234030	BC117502|BC117503
Cs	citratesynthase	-1.09315	0.468735	12974	17238433	AB056479|BC013554|BC029754
Map2k3os	mitogen-activatedproteinkinasekinase3,oppositestrand	-1.09181	0.469174	24082	17263705	BC031537
Mpp7	membraneprotein,palmitoylated7(MAGUKp55subfamilymember7)	-1.08972	0.469852	75739	17352549	AK033081|AK036956|BC049662|BC117550|BC118058|AK012883|AK017344|AK050710
Pstpip1	proline-serine-threoninephosphatase-interactingprotein1	-1.08866	0.470199	19200	17517554	BC096761|U87814
Nr1h3	nuclearreceptorsubfamily1,groupH,member3	-1.08835	0.4703	22259	17388177	AY195870|AY195871|BC012646|AF085745
Ctsf	cathepsinF	-1.08818	0.470353	56464	17356288	AF136280|AF197480|BC058758|AK165416
Atp5l-ps1	ATPsynthase,H+transporting,mitochondrialF0complex,subunitg,pseudogene1	-1.0865	0.470902		17478797
Got1	glutamateoxaloacetatetransaminase1,soluble	-1.08629	0.470971	14718	17364932	BC002057|J02623
Hsd17b10	hydroxysteroid(17-beta)dehydrogenase10	-1.08619	0.471004	15108	17538852	AF233685|BC027517|U96116
LOC102639577	up-regulatedduringskeletalmusclegrowthprotein5-like	-1.08612	0.471025	102639577	17502460
Gpm6b	glycoproteinm6b	-1.08585	0.471116	14758	17539611	AF254870|AF254873|AF254874|AF254875|AF254869|AF254871|AF254872|AF254876|AF254877|AF254878|AF254879|BC025165
Fh1	fumaratehydratase1	-1.08554	0.471216	14194	17230153	BC006048
Stat1	signaltransducerandactivatoroftranscription1	-1.08536	0.471275	20846	17212750	BC004808|U06924|AK088874
Cyp2d9	cytochromeP450,family2,subfamilyd,polypeptide9	-1.08467	0.471499	13105	17313583	BC010593|BC094015|M23997|M23998|M27168
Gm24916	predictedgene,24916	-1.08356	0.471862		17304512
Mrpl34	mitochondrialribosomalproteinL34	-1.08264	0.472163	94065	17502191	BC052086|AB049653|BC056979
Cblb	CasitasB-lineagelymphomab	-1.08151	0.472535	208650	17326208	AK161486|BC150934|BC150938
Ext1	exostoses(multiple)1	-1.08083	0.472757	14042	17317015	BC004741|U78539
Gm13910	predictedgene13910	-1.0806	0.472833		17374053
Acaa2	acetyl-CoenzymeAacyltransferase2(mitochondrial3-oxoacyl-CoenzymeAthiolase)	-1.08053	0.472854	52538	17351811	BC028901
Tns3	tensin3	-1.07828	0.473595	319939	17260487	AK089717|AK158101
Ecsit	ECSIThomolog(Drosophila)	-1.07717	0.473958	26940	17524914	AF182510|BC004583|BC016424
Pigo	phosphatidylinositolglycananchorbiosynthesis,classO	-1.07687	0.474055	56703	17424536	AB038560|BC092394|BC141058
Gm24589	predictedgene,24589	-1.07626	0.474258		17334354
Gm24589	predictedgene,24589	-1.07626	0.474258		17550064
0610012G03Rik	RIKENcDNA0610012G03gene	-1.07536	0.474551	106264	17329774	BC021536
Fastkd1	FASTkinasedomains1	-1.07433	0.474892	320720	17386297	BC075689|AK030411
Coq3	coenzymeQ3homolog,methyltransferase(yeast)	-1.07402	0.474993	230027	17412191	BC060960
Gm8203	predictedpseudogene8203	-1.07327	0.475241	666634	17462057
Mrpl38	mitochondrialribosomalproteinL38	-1.07279	0.4754	60441	17272186	BC002319|BC030739|AK014632
C1qbp	complementcomponent1,qsubcomponentbindingprotein	-1.06742	0.47717	12261	17265422	AF300619|AK010746|BC038075
Dusp9	dualspecificityphosphatase9	-1.06603	0.47763	75590	17535600	AY316312|BC100309|BC004738
Oit3	oncoproteininducedtranscript3	-1.06563	0.477764	18302	17241001	AF356506|AF517106|AF517107|AY180915
Slco4a1	solutecarrierorganicaniontransporterfamily,member4a1	-1.0618	0.479033	108115	17380766	AK172688|BC030719|BC030720|BC033602
Hnmt	histamineN-methyltransferase	-1.0611	0.479266	140483	17382203	AB070524|AF297037|AK050129|AB444950|AB444951|BC033928
Arhgap10	RhoGTPaseactivatingprotein10	-1.06069	0.479404	78514	17510640	AF297029|AF297030|AY179965|AY179966|AY179967
Nsmaf	neutralsphingomyelinase(N-SMase)activationassociatedfactor	-1.0606	0.479434	18201	17423066	AF013632|BC145961|BC145963|AK049887|AK147709|AK164305|AK040369|AK134518
Gm12942	predictedgene12942	-1.05956	0.479777	100039968	17418724	BC032280
Atp6v1h	ATPase,H+transporting,lysosomalV1subunitH	-1.0562	0.480896	108664	17210887	BC009154|AK034165|AK081492
Ndufs7	NADHdehydrogenase(ubiquinone)Fe-Sprotein7	-1.05618	0.480903	75406	17235268	BC013503
St3gal1	ST3beta-galactosidealpha-2,3-sialyltransferase1	-1.05478	0.481371	20442	17317675	BC040763|BC099670|BC099693|BC023130|BC084730
Ptpn22	proteintyrosinephosphatase,non-receptortype22(lymphoid)	-1.05098	0.482641	19260	17401269	BC055377|M90388
Gbp5	guanylatebindingprotein5	-1.05026	0.482882	229898	17403205	BC058555|AF422243|AF487898|AK087083|AK035481
Ifrd2	interferon-relateddevelopmentalregulator2	-1.0496	0.483102	15983	17521454	AK166130|BC037434
Tmem161b	transmembraneprotein161B	-1.04939	0.483172	72745	17288952	BC051663|AK051974
Dtx4	deltex4homolog(Drosophila)	-1.04939	0.483172	207521	17363086	BC058647
Ifi204	interferonactivatedgene204	-1.04884	0.483358	15951	17230045	BC010546|CT010351|M31419
Chchd3	coiled-coil-helix-coiled-coil-helixdomaincontaining3	-1.04782	0.4837	66075	17465671	BC021941|AK145337
Tbc1d2b	TBC1domainfamily,member2B	-1.04527	0.484555	67016	17529662
Sdhb	succinatedehydrogenasecomplex,subunitB,ironsulfur(Ip)	-1.04459	0.484783	67680	17420897	BC051934|BC013509
Mapk6	mitogen-activatedproteinkinase6	-1.04058	0.486133	50772	17528836	BC100385|AF132850|BC048779|BC052420
Gm6377|Sh3bgrl	predictedgene6377|SH3-bindingdomainglutamicacid-richproteinlike	-1.03965	0.486446	622976///56726	17537199
Dhx58	DEXH(Asp-Glu-X-His)boxpolypeptide58	-1.03965	0.486446	80861	17269595	AF316999|AK021012|BC029209
Piezo1	piezo-typemechanosensitiveionchannelcomponent1	-1.03751	0.487167	234839	17513713	HQ215520|AK129095
Malt1	mucosaassociatedlymphoidtissuelymphomatranslocationgene1	-1.03616	0.487624	240354	17351330	BC110487|BC110488|AK045200|AK164626|BC046536
Cgref1	cellgrowthregulatorwithEFhanddomain1	-1.03224	0.488949	68567	17446767	BC023116
Pydc4	pyrindomaincontaining4	-1.03152	0.489193	623121	17230023
Ndufaf5	NADHdehydrogenase(ubiquinone)complexI,assemblyfactor5	-1.0315	0.489201	69487	17376917	BC005630|AK009123
Lix1l	Lix1-like	-1.03116	0.489318	280411	17400622
Timmdc1	translocaseofinnermitochondrialmembranedomaincontaining1	-1.03093	0.489395	76916	17330380	AK015460|BC002243
mt-Tt	mitochondriallyencodedtRNAthreonine	-1.03067	0.489482		17550580
Ndufa4	NADHdehydrogenase(ubiquinone)1alphasubcomplex,4	-1.03032	0.4896	17992	17464836	BC011114|U59509
Tank	TRAFfamilymember-associatedNf-kappaBactivator	-1.02969	0.489815	21353	17371101	AK031559|BC033282|BC052685|U59864|AK165994|BC026148|U51907
Coq7	demethyl-Q7	-1.02831	0.490285	12850	17495553	AF080580|AF098949|BC038681|AF053770|AK137841|AK048363
Fblim1	filaminbindingLIMprotein1	-1.02788	0.490429	74202	17432227	AK010660|BC004777|AF513359
Xaf1	XIAPassociatedfactor1	-1.0273	0.490627	327959	17252341	AK140315
Ap5s1	adaptor-relatedprotein5complex,sigma1subunit	-1.02526	0.491323	69596	17376466	BC048399
Coq5	coenzymeQ5homolog,methyltransferase(yeast)	-1.02502	0.491404	52064	17441105	BC052345
Prss46	protease,serine46	-1.02475	0.491494	74306	17522488	BC087878
Mrps18b	mitochondrialribosomalproteinS18B	-1.02448	0.491587	66973	17344497	AB049954|BC021752
2410015M20Rik	RIKENcDNA2410015M20gene	-1.02443	0.491604	224904	17346311	AY091637|BC049674|BC056164
Gm25878|1500012F01Rik	predictedgene,25878|RIKENcDNA1500012F01gene	-1.02317	0.492033	68949	17379871
Irgm1	immunity-relatedGTPasefamilyMmember1	-1.02208	0.492407	15944	17262202	AK083346|BC145957|U19119
Etfdh	electrontransferringflavoprotein,dehydrogenase	-1.02149	0.492607	66841	17406091	BC012522|BC057670|AK037969|AK085493
Gpr162	Gprotein-coupledreceptor162	-1.0211	0.492742	14788	17470948	AK158847|AK144543|BC016413|BC031437
Snord1c|Gm24253|1810032O08Rik|Snord1b	smallnucleolarRNA,C/Dbox1C|predictedgene,24253|RIKENcDNA1810032O08gene|smallnucleolarRNA,C/Dbox1B	-1.01977	0.493196	100216536///66293///100216531	17258638
Gars	glycyl-tRNAsynthetase	-1.01786	0.493849	353172	17458771	BC021747
Pja1	prajaringfinger1,E3ubiquitinproteinligase	-1.01779	0.493872	18744	17543451	AF335250|AF335251|BC025975|BC037616|AF335252|U06944
Isg20	interferon-stimulatedprotein	-1.01775	0.493888	57444	17479317	AF217484|BC022751
Igf2r	insulin-likegrowthfactor2receptor	-1.01705	0.494124	16004	17340845	BC150817|BC171973|U04710
Mrps34	mitochondrialribosomalproteinS34	-1.01549	0.494661	79044	17334489	AK019922|BC024336
Mmachc	methylmalonicaciduriacblCtype,withhomocystinuria	-1.01479	0.4949	67096	17428702	AK084194|BC054756
Abcg1	ATP-bindingcassette,sub-familyG(WHITE),member1	-1.01348	0.49535	11307	17335770	AF323659|BC119471|U34920
Mrpl15	mitochondrialribosomalproteinL15	-1.01333	0.495401	27395	17221081	BC021304|BC027233|AK017820|AK154840
Ndufb10	NADHdehydrogenase(ubiquinone)1betasubcomplex,10	-1.00902	0.496883	68342	17342029	AK151404|BC043013|BC031664
Atp2c1	ATPase,Ca++-sequestering	-1.00567	0.498038	235574	17530457	BC043091|AK173154
Ptges2	prostaglandinEsynthase2	-1.0045	0.498442	96979	17369821	BC004846
Fam198b	familywithsequencesimilarity198,memberB	-1.00291	0.498992	68659	17398406	BC056975|EU797522
Gm26330|LOC101055915|Gm15501|Rps8	predictedgene,26330|40SribosomalproteinS8-like|ribosomalproteinS8pseudogene	-1.00244	0.499157	101055915///100040298///20116	17428799
Gys1	glycogensynthase1,muscle	-1.00209	0.499277	14936	17477811	BC019389|BC131687|BC131688|BC152550|U53218|AK148019
n-R5s33|n-R5s68	nuclearencodedrRNA5S33|nuclearencodedrRNA5S68	-1.00187	0.499352		17324959
Mettl22	methyltransferaselike22	-1.00164	0.499431	239706	17322735	BC024814
Mrpl47	mitochondrialribosomalproteinL47	-1.00156	0.499459	74600	17404616	BC029173|BC087953|AK009257
Slc27a1	solutecarrierfamily27(fattyacidtransporter),member1	-1.00139	0.499519	26457	17502233	BC028937|U15976|AK137700|AK165571|AK138548
Wdfy1	WDrepeatandFYVEdomaincontaining1	-1.00063	0.499781	69368	17224745	BC025226
Ndufs3	NADHdehydrogenase(ubiquinone)Fe-Sprotein3	-1.00053	0.499818	68349	17388074	AK160888|BC027270|BC119267|BC119269
