# Supplementary material for: Transcriptomic Characterization Reveals Mitochondrial Involvement in Nrf2/Keap1-Mediated Osteoclastogenesis
Source: Antioxidants (Basel). 2024 Dec 20;13(12):1575. doi: 10.3390/antiox13121575 (PMC11673794; doi:10.3390/antiox13121575)
Supplement: Supplementary file 1 [file antioxidants-13-01575-s001.zip › Supplementary Table S4_Nrf2KO_WT_up_all.xlsx]

## Sheet: Sheet1
Supplementary Table S3:	Upregulated genes in Nrf2 KO compared to WT
Gene Symbol	Gene Description	Fold Change (log)	Fold Change	Entrezgene	Probeset_ID	Genbank
Snhg6	smallnucleolarRNAhostgene6	1.87072	3.65716	73824	17221186
Ccdc109b	coiled-coildomaincontaining109B	1.84232	3.58586	66815	17410332	BC049571
Wfdc17	WAPfour-disulfidecoredomain17	1.54166	2.9113	100034251	17254289	100034251
Mir1945	microRNA1945	1.47468	2.77921	100316833	17328220
Ear1|Ear-ps9	eosinophil-associated,ribonucleaseAfamily,member1|eosinophil-associated,ribonucleaseAfamily,pseudogene9	1.37898	2.60085	13586	17305520	AY316149|BC117060|U72032
1700049L16Rik	hematologicalandneurologicalexpressed1-likepseudogene	1.34656	2.54306	108950	17241799
H2-Q6|H2-Q8|LOC68395	histocompatibility2,Qregionlocus6|histocompatibility2,Qregionlocus8|histocompatibility2,Qregionlocus6-like	1.33875	2.52932	110557///15019///68395	17337122	AK002779|BC040085
Fam136b-ps	familywithsequencesimilarity136,memberB,pseudogene	1.3013	2.46452		17310814
H2-Ab1	histocompatibility2,classIIantigenA,beta1	1.26334	2.4005	14961	17336494	BC008168|BC010322|BC057998|M15848|M21932
Igh-VJ558|Ighm	immunoglobulinheavychain(J558family)|immunoglobulinheavyconstantmu	1.25457	2.38597	16061///16019	17284645	BC096772
Pf4	plateletfactor4	1.17793	2.26252	56744	17438969	AB017491|BC061111
Luzp4	leucinezipperprotein4	1.12882	2.1868	434865	17538495
Ppbp	pro-plateletbasicprotein	1.12127	2.17538	57349	17438963	AB042817|AF219112|AF278700|BC127043|BC127044
Mir3093	microRNA3093	1.11468	2.16547	100526540	17399008
Trbc1|Tcrb-J	Tcellreceptorbeta,constantregion1|Tcellreceptorbeta,joiningregion	1.10063	2.14449	21580	17457787	M97158
Syt10	synaptotagminX	1.08152	2.11627	54526	17320571	AB026807|BC125632|BC125634
Tcrg-V4	Tcellreceptorgamma,variable4	1.07327	2.1042	21638	17285523	M54990|X04699
Saa3	serumamyloidA3	1.05066	2.07148	20210	17491193	BC055885|HG515535
Klrb1	killercelllectin-likereceptorsubfamilyBmember1	1.03123	2.04377	100043861	17471445	DQ113419|HQ713436|JF429832
Serpinb6b	serine(orcysteine)peptidaseinhibitor,cladeB,member6b	1.02145	2.02996	20708	17286354	BC061050|U96707
Xlr	X-linkedlymphocyte-regulated	1.01884	2.02629	22441	17541806
Camp	cathelicidinantimicrobialpeptide	1.01599	2.02229	12796	17531482	BC120752|BC120754|U43409
Gm24337	predictedgene,24337	1.01255	2.01748		17423049
Gm10944	predictedgene10944	1.00092	2.00128		17231619
