# Supplementary material for: Transcriptomic Characterization Reveals Mitochondrial Involvement in Nrf2/Keap1-Mediated Osteoclastogenesis
Source: Antioxidants (Basel). 2024 Dec 20;13(12):1575. doi: 10.3390/antiox13121575 (PMC11673794; doi:10.3390/antiox13121575)
Supplement: Supplementary file 1 [file antioxidants-13-01575-s001.zip › Supplementary Table S5_Nrf2KO_WT_down_all.xlsx]

## Sheet: Sheet1
Supplementary Table S4:	Downregulated genes in Nrf2 KO compared to WT
Gene Symbol	Gene Description	Fold Change (log)	Fold Change	Entrezgene	Probeset_ID	Genbank
Ctse	cathepsinE	-3.95134	0.0646441	13034	17217035	BC005432|CT010252|AK165242
Ifi202b|LOC100044068	interferonactivatedgene202B|interferon-activableprotein202-like	-3.2601	0.104379	26388///100044068	17230102	BC018233|BC055888|M31418|AF140672|DQ222946|JX945582
Me1	malicenzyme1,NADP(+)-dependent,cytosolic	-3.17141	0.110997	17436	17529398	J02652|M26756|AK006387|BC003287|BC011081|BC080660|BC094028
Cbr3	carbonylreductase3	-2.68698	0.155289	109857	17327264	BC028763|BC087735|BC096658
Bgn	biglycan	-2.37669	0.192551	12111	17535558	BC005452|BC019502|BC052857|L20276|X53928
Thy1	thymuscellantigen1,theta	-2.07133	0.23794	21838	17516462	BC054436
Ppp2r1b	proteinphosphatase2,regulatorysubunitA,beta	-2.04024	0.243123	73699	17517175	BC056218
Lrrc32	leucinerichrepeatcontaining32	-2.03848	0.24342	434215	17480485
Rnf128	ringfingerprotein128	-2.03571	0.243888	66889	17538096	AF426411|AY112656|BC010477
Ednrb	endothelinreceptortypeB	-1.99297	0.251221	13618	17309268	BC026553|U32329
Cxcl14	chemokine(C-X-Cmotif)ligand14	-1.99143	0.251489	57266	17293006	AF144754|AF192557|BC079661|BC147274|BC147275|AF252873
Loxl1	lysyloxidase-like1	-1.9208	0.264109	16949	17527694	AF357006|BC037999|BC003973|BC098243
Slc7a11	solutecarrierfamily7(cationicaminoacidtransporter,y+system),member11	-1.90828	0.266411	26570	17405082	AB022345|AY766236|AY766237|BC141402|BC141408|AK037490
Serpine1	serine(orcysteine)peptidaseinhibitor,cladeE,member1	-1.89435	0.268995	18787	17453819	BC054091|M33960
Cnn1	calponin1	-1.877	0.272249	12797	17515402	Z19542|BC138863|BC138864|BC145446
Ddah1	dimethylargininedimethylaminohydrolase1	-1.85723	0.276006	69219	17403439	BC034505|BC060266
Des	desmin	-1.81309	0.28458	13346	17214476	BC031760
Pydc3	pyrindomaincontaining3	-1.80752	0.285681	100033459	17219670
Ctgf	connectivetissuegrowthfactor	-1.79049	0.289074	14219	17232235	BC006783|M70642
Gatm	glycineamidinotransferase(L-arginine:glycineamidinotransferase)	-1.71853	0.303858	67092	17390810	BC003879
Acta2	actin,alpha2,smoothmuscle,aorta	-1.69722	0.308379	11475	17364098	BC064800
Col1a1	collagen,typeI,alpha1	-1.68496	0.311011	12842	17255260	BC042642|BC050014|BC059281|U08020
Actg2	actin,gamma2,smoothmuscle,enteric	-1.66612	0.3151	11468	17468183	BC002042
Trav15d-1-dv6d-1	Tcellreceptoralphavariable15D-1-DV6D-1	-1.65327	0.317918		17299838
Mmp2	matrixmetallopeptidase2	-1.64068	0.320704	17390	17503825	BC070430|M84324|AK163248
Col12a1	collagen,typeXII,alpha1	-1.62746	0.323657	12816	17529099	U25652|AK076278|AK028536|AK164846
1700054O19Rik	RIKENcDNA1700054O19gene	-1.6246	0.324299	74272	17304145	AK006789
Postn	periostin,osteoblastspecificfactor	-1.62374	0.324493	50706	17397575	AY651928|BC031449|D13664
Cyr61	cysteinerichprotein61	-1.61847	0.32568	16007	17410974	BC066019|M32490
Grb10	growthfactorreceptorboundprotein10	-1.59949	0.329993	14783	17260668	AF022072|AK169000|BC016111
Nqo1	NAD(P)Hdehydrogenase,quinone1	-1.59177	0.331765	18104	17512732	BC004579|U12961|CT010284
Scd1	stearoyl-CoenzymeAdesaturase1	-1.56839	0.337184	20249	17365098	AF509567|AF509570|BC007474|BC055453
Nid1|Gm2399	nidogen1|predictedgene2399	-1.54072	0.343715	18073	17285225	AK049585|BC131669
Col1a2	collagen,typeI,alpha2	-1.53807	0.344347	12843	17455801	BC007158|BC042503|AK142111
Serping1	serine(orcysteine)peptidaseinhibitor,cladeG,member1	-1.50729	0.351772	12258	17387517	AF010254|BC002026
Tgfb1i1	transforminggrowthfactorbeta1inducedtranscript1	-1.48623	0.356944	21804	17483696	BC056362|DQ143898|DQ143899|BC002049|DQ143891|DQ143892|DQ143893|DQ143894|DQ143895|DQ143896|DQ143897|DQ143900|L22482
Gm7551	predictedgene7551	-1.47782	0.359031		17478956
Igfbp7	insulin-likegrowthfactorbindingprotein7	-1.4542	0.364956	29817	17449084	AB012886|BC092538|L75822
Nfe2l2	nuclearfactor,erythroidderived2,like2	-1.4389	0.368849	18024	17386700	BC026943|U20532|BC057948|AK154626
Map1b	microtubule-associatedprotein1B	-1.434	0.370104	17755	17295482	BC138033|BC138034
Cdh11	cadherin11	-1.42871	0.371463	12552	17512153	BC046314|D31963|X77557|D21253
Slc38a4	solutecarrierfamily38,member4	-1.39838	0.379356	69354	17320947	AB055004|AY027919|BC024072|BC024123|BC031717
1700019G06Rik|Prss23os	RIKENcDNA1700019G06gene|protease,serine23,oppositestrand	-1.39835	0.379362	69404	17480044	AK131801
Gclc	glutamate-cysteineligase,catalyticsubunit	-1.39248	0.380909	14629	17519579	BC019374|U85414|U85498
Ccl24	chemokine(C-Cmotif)ligand24	-1.38897	0.381837	56221	17453611	AF281075|BC065389|AF244367
Myl9	myosin,lightpolypeptide9,regulatory	-1.37947	0.384359	98932	17378663	BC049974|BC055439
Loxl2|Gm21451	lysyloxidase-like2|predictedgene,21451	-1.36841	0.387319	94352///100862072	17301634	BC086801|AK081898
Nedd4	neuralprecursorcellexpressed,developmentallydown-regulated4	-1.34871	0.392644	17999	17519184	BC138813|D85414|U96635
Serpinh1	serine(orcysteine)peptidaseinhibitor,cladeH,member1	-1.34546	0.39353	12406	17493658	BC085143|AK077992|J05609|BC025470
Gm24996	predictedgene,24996	-1.33858	0.395411		17386709
Tnfaip2	tumornecrosisfactor,alpha-inducedprotein2	-1.33501	0.39639	21928	17279131	AK087680|BC138106|BC138107
Gm10272	keratinassociatedprotein12-4	-1.32665	0.398692	16697	17234707
Tnc	tenascinC	-1.32077	0.400321	21923	17426365	D90343|BC117979|BC117980
Marco	macrophagereceptorwithcollagenousstructure	-1.31546	0.401799	17167	17226327	BC132338|BC137939|U18424
Tagln	transgelin	-1.29037	0.408847	21345	17526576	BC003795|L41154|U36588
Gclm	glutamate-cysteineligase,modifiersubunit	-1.28677	0.409869	14630	17402283	BC132404|BC138783|CT010256|U95053
Mir423	microRNA423	-1.28555	0.410213	751519	17266196
Mmp12	matrixmetallopeptidase12	-1.28396	0.410668	17381	17514495	AK171435|BC019135|CT010377|M82831|AK089295|AK169965
Ankrd1	ankyrinrepeatdomain1(cardiacmuscle)	-1.27679	0.412711	107765	17364176	BC037138|AF041847
Abhd1	abhydrolasedomaincontaining1	-1.27477	0.413291	57742	17435946	AF189764|BC013505
Mir669m-1	microRNA669m-1	-1.27233	0.41399	100316701	17366922
Inhba	inhibinbeta-A	-1.26372	0.416469	16323	17285438	BC053527
Gm20236	predictedgene,20236	-1.26343	0.416553	100504453	17547835	AK143881
Gm20236	predictedgene,20236	-1.26343	0.416553	100504453	17547844	AK143881
Tanc2	tetratricopeptiderepeat,ankyrinrepeatandcoiled-coilcontaining2	-1.2409	0.423109	77097	17257405	AK173111
Rgs16	regulatorofG-proteinsignaling16	-1.22648	0.427357	19734	17218321	BC010980|BC049968|BC055459|U67189|U72881|U94828
Gm10663	predictedgene10663	-1.22049	0.429138		17501516
Mir466h	microRNA466h	-1.21251	0.431517	100124446	17366932
Cnn3	calponin3,acidic	-1.19947	0.435435	71994	17402155	BC055711|BC085268
Olfr1537	olfactoryreceptor1537	-1.1914	0.437879	257959	17525718
Ehd2	EH-domaincontaining2	-1.1854	0.439704	259300	17486807	BC113161|AY531389|BC027084
Csf1	colonystimulatingfactor1(macrophage)	-1.18469	0.43992	12977	17409075	BC066187|BC066200|BC066205|AK136808|BC025593|M21149|M21952
Cald1	caldesmon1	-1.18191	0.440769	109624	17457184	AK032849|AK050642|BC019435|BC055908
Slco2a1	solutecarrierorganicaniontransporterfamily,member2a1	-1.17993	0.441371	24059	17520905	AF323958|BC035200
Fbn1	fibrillin1	-1.17705	0.442256	14118	17390879	AF007248|L29454|U22493|AK046621
Traj37|Trav7d-4	Tcellreceptoralphajoining37|Tcellreceptoralphavariable7D-4	-1.17705	0.442256	382180	17300177	Z86029|M73551|Z86031
Gm26226	predictedgene,26226	-1.17336	0.443388		17420895
Slc39a4	solutecarrierfamily39(zinctransporter),member4	-1.15518	0.449009	72027	17318587	AB052762|BC023498
Akap12	Akinase(PRKA)anchorprotein(gravin)12	-1.15207	0.44998	83397	17231423	AB020886|AB025278|AB051563|AB070852|AB070853|AF326228|AF326230|BC071185|BC138364|BC138365
Nexn	nexilin	-1.14196	0.453145	68810	17411201	BC052878|HQ179982|HQ179983|HQ179984|AK136097
Txnrd1	thioredoxinreductase1	-1.14079	0.45351	50493	17235915	AB027565|AF333036|BC037643|AK172383
Col6a1	collagen,typeVI,alpha1	-1.13787	0.454429	12833	17242177	X66405
H19|Mir675|Supt6	H19,imprintedmaternallyexpressedtranscript|microRNA675|suppressorofTy6	-1.1345	0.455491	14955///735280///20926	17498126	AK052651
Aebp1	AEbindingprotein1	-1.13186	0.456327	11568	17247039	AF053943|BC082577|X80478
Igf1	insulin-likegrowthfactor1	-1.13113	0.456557	16000	17236288	AY878192|AY878193|AK050118
mt-Tk	mitochondriallyencodedtRNAlysine	-1.12832	0.457447		17532615
Gm25930	predictedgene,25930	-1.1068	0.464321		17249513
Zfp457	zincfingerprotein457	-1.10325	0.465466	431706	17293928
Loxl2|Gm21451	lysyloxidase-like2|predictedgene,21451	-1.09979	0.466583	94352///100862072	17301670
Nid1	nidogen1	-1.09821	0.467097	18073	17285244	AK049585|BC131669
Prkar2b	proteinkinase,cAMPdependentregulatory,typeIIbeta	-1.09737	0.467368	19088	17280590	AK081805|BC048710
F3	coagulationfactorIII	-1.09406	0.468442	14066	17402181	BC016397|M26071|BC024886|M57896|CT010367
Slc38a6	solutecarrierfamily38,member6	-1.09131	0.469336	625098	17276273	AK140045|BC157917|BC157928|AK054341
Cyp2d9	cytochromeP450,family2,subfamilyd,polypeptide9	-1.08467	0.471499	13105	17313583	BC010593|BC094015|M23997|M23998|M27168
Gm25376	predictedgene,25376	-1.07892	0.473383		17237033
Arhgap42	RhoGTPaseactivatingprotein42	-1.07881	0.47342	71544	17523921	BC137891|BC137892|AK082857
Col3a1	collagen,typeIII,alpha1	-1.06907	0.476628	12825	17212461	BC043089|BC052398|BC058724
Gm24955	predictedgene,24955	-1.06359	0.478439		17417924
Antxr1	anthraxtoxinreceptor1	-1.05833	0.480188	69538	17468573	AF378762|AK031465|BC094544|AK013005|AK048637
Fads1	fattyaciddesaturase1	-1.05611	0.480928	76267	17357460	AB072976|BC022139|BC026831|BC026848|BC063053|KF987079|AK080706
Rnu7|Grcc10	U7smallnuclearRNA|generichcluster,C10gene	-1.05355	0.481782	19866///14790	17470829	X07183
Fat1	FATtumorsuppressorhomolog1(Drosophila)	-1.04639	0.484179	14107	17500832
Lrrc61	leucinerichrepeatcontaining61	-1.04461	0.484777	243371	17458315	AK171463|BC027309
Cat	catalase	-1.03885	0.486714	12359	17388803	AY040626|BC013447|L25069|M62897
Gm11815	predictedgene11815	-1.03845	0.486851		17423205
Ptgs2	prostaglandin-endoperoxidesynthase2	-1.0383	0.486901	19225	17218060	BC052900|M64291|M88242|M94967
Gm22805	predictedgene,22805	-1.037	0.48734		17526657
Lamb1	lamininB1	-1.02699	0.490732	16777	17274775	BC121790|BC150809|M15525
Epb4.1l3	erythrocyteproteinband4.1-like3	-1.0263	0.490969	13823	17339313	AB370264|AB523362|AB523363|AF152247|AF177146|BC079858|BC152548|AK053532
Pdgfrb	plateletderivedgrowthfactorreceptor,betapolypeptide	-1.02256	0.492241	18596	17351027	BC055311|X04367|DQ979390
Gm9312	predictedgene9312	-1.00699	0.497582		17280292
Gm12666	predictedgene12666	-1.00583	0.497985	68280	17427197
