# Supplementary material for: Transcriptomic Characterization Reveals Mitochondrial Involvement in Nrf2/Keap1-Mediated Osteoclastogenesis
Source: Antioxidants (Basel). 2024 Dec 20;13(12):1575. doi: 10.3390/antiox13121575 (PMC11673794; doi:10.3390/antiox13121575)
Supplement: Supplementary file 1 [file antioxidants-13-01575-s001.zip › Supplementary Table S6_Nrf2KO_Keap1KO_up_all.xlsx]

## Sheet: Sheet1
Supplementary Table S5:	Upregulated genes in Nrf2 KO compared to Keap1 KO
Gene Symbol	Gene Description	Fold Change (log)	Fold Change	Entrezgene	Probeset_ID	GenBank
Car2	carbonicanhydrase2	6.61118	97.7606	12349	17396162	BC055291|K00811
Calcr	calcitoninreceptor	5.73829	53.3824	12311	17464549	BC119232|BC119272|U18542
Pate4	prostateandtestisexpressed4	5.4166	42.7129	56872	17525425	AF134204|BC120764|BC120766
Oscar	osteoclastassociatedreceptor	5.29747	39.3275	232790	17485520	AF391159|AF391160|AF391161|BC137776
Scin	scinderin	5.25492	38.1847	20259	17280817	BC063328|U04354
Akr1c18	aldo-ketoreductasefamily1,memberC18	5.22192	37.3211	105349	17290263	AB059565|BC034259
Ctsk	cathepsinK	5.07025	33.5967	13038	17400365	BC046320|X94444
Ocstamp	osteoclaststimulatorytransmembraneprotein	4.72969	26.5326	74614	17394454	BC020160|AK032330
Slc9b2	solutecarrierfamily9,subfamilyB(NHA2,cationprotonantiporter2),member2	4.7212	26.3768	97086	17402860	BC090977|AK039655|AK076505
Cd200	CD200antigen	4.56985	23.7498	17470	17330625	AK148308|AF004023|BC019172|BC051984|BC054759
Akap6	Akinase(PRKA)anchorprotein6	4.49739	22.5865	238161	17275436	BC057114|DQ233645|DQ233646
Steap4	STEAPfamilymember4	4.30278	19.7363	117167	17434490	BC006651|AY029778
Adck3	aarFdomaincontainingkinase3	4.2163	18.588	67426	17230408	BC030937
Dcstamp	dendrocyteexpressedseventransmembraneprotein	4.1998	18.3766	75766	17311251	AB109560|AB109561|AY517483|BC139146|BC145557|BC145558|AY517484|AY517485
Tm4sf19	transmembrane4Lsixfamilymember19	4.10966	17.2636	277203	17324787	BC147727|BC147729
Atp6v0d2	ATPase,H+transporting,lysosomalV0subunitD2	4.06396	16.7254	242341	17423577	AB088358|AY145896|AY517482|BC087899
Rasgrp1	RASguanylreleasingprotein1	3.95029	15.458	19419	17389647	AF106070|BC057120|BC057341|AK013548
Ccr3	chemokine(C-Cmotif)receptor3	3.85984	14.5187	12771	17523646	BC108967|BC108968
Trav9d-3	Tcellreceptoralphavariable9D-3	3.78011	13.7381	100038850	17300247	AB183189|DQ340292|DQ186679|X01134|AK131826|AY029362|AY600447|DQ452619|DQ983579|DQ983581|EF154513|FJ040208|FJ040209|FJ188403|FJ188405|FJ188407|U95921|X14387|AY324400|BC030392|U07658|U07659|U07662|U46581|X01133
H2-Ab1	histocompatibility2,classIIantigenA,beta1	3.7352	13.3171	14961	17336494	BC008168|BC010322|BC057998|M15848|M21932
Cyp2s1	cytochromeP450,family2,subfamilys,polypeptide1	3.71632	13.1439	74134	17488057	BC064733|AK054324
Saa3	serumamyloidA3	3.70507	13.0418	20210	17491193	BC055885|HG515535
Abcb4	ATP-bindingcassette,sub-familyB(MDR/TAP),member4	3.64317	12.4941	18670	17434585	BC150687|J03398|AK050345
Chchd10	coiled-coil-helix-coiled-coil-helixdomaincontaining10	3.53615	11.6008	103172	17234436	AY238604|BC061190|BC083357
Myo1d	myosinID	3.52963	11.5485	338367	17266698	BC150765
Bcar3	breastcanceranti-estrogenresistance3	3.4874	11.2153	29815	17402305	AF179566|BC023930|AK165396
Itga2	integrinalpha2	3.40899	10.6221	16398	17296355	BC065139
Mst1r	macrophagestimulating1receptor(c-met-relatedtyrosinekinase)	3.38758	10.4656	19882	17521485	BC141379
Capn6	calpain6	3.30957	9.91472	12338	17545106	BC052167
Acp5	acidphosphatase5,tartrateresistant	3.28995	9.78078	11433	17524930	BC019160|BC012911|BC029644|AK008391
Serpind1	serine(orcysteine)peptidaseinhibitor,cladeD,member1	3.27775	9.69839	15160	17323457	BC034543|BC089610|U07425
Ccl22	chemokine(C-Cmotif)ligand22	3.23203	9.39587	20299	17504122	AF052505|AF076596|AF163476|BC012658
Slc18a1	solutecarrierfamily18(vesicularmonoamine),member1	3.22384	9.3427	110877	17509780	BC027192|BC031146|AY779336|AK144034
Rab38	RAB38,memberRASoncogenefamily	3.19471	9.15595	72433	17480030	BC089578|AY062237|AB232634
Ccl5	chemokine(C-Cmotif)ligand5	3.17446	9.02834	20304	17266946	AF065944|AF065945|AF065946|AF065947|AF128187|AY722103|BC033508|CT010315|M77747
Tnfrsf9	tumornecrosisfactorreceptorsuperfamily,member9	3.13621	8.79212	21942	17421981	BC028507|DQ832278|DQ832279|J04492
Rufy4	RUNandFYVEdomaincontaining4	3.09636	8.5526	435626	17214126	BC150907|BC150910
Xlr4a|Xlr4b|Xlr4c|Xlr4e-ps	X-linkedlymphocyte-regulated4A|X-linkedlymphocyte-regulated4B|X-linkedlymphocyte-regulated4C|X-linkedlymphocyte-regulated4E,pseudogene	3.06036	8.34178	434794///27083///72891	17542254	BC098242|AK166871|BC025576|BC145482|BC145483|AK013623|BC138975|BC138979|BC145481
Jdp2	Jundimerizationprotein2	3.03852	8.21648	81703	17277396	AB034697|AB077438|BC019780|BC115852
Cd72	CD72antigen	2.99547	7.97489	12517	17424608	BC003824|J04170|AF543213|AF543214
Cd109	CD109antigen	2.98651	7.92556	235505	17519738	AY083458|BC052443|DQ832284
Adcy3	adenylatecyclase3	2.97593	7.86765	104111	17273714	AF458089|BC057113|BC057316
H2-Aa	histocompatibility2,classIIantigenA,alpha	2.92122	7.57484	14960	17343813	BC019721|BC031711
Fnbp1l	forminbindingprotein1-like	2.9046	7.48811	214459	17409963	BC034510
Myo1b	myosinIB	2.90393	7.48464	17912	17222837	BC046300|BC054786|L00923
Nudt22	nudix(nucleosidediphosphatelinkedmoietyX)-typemotif22	2.88863	7.40569	68323	17362216	BC019768
Mt3	metallothionein3	2.85524	7.23625	17751	17503932	BC059725
Tdgf1	teratocarcinoma-derivedgrowthfactor1	2.79435	6.9372	21667	17531685	AK163969|BC052646|M87321
Hist1h2bc|Hist1h2bg|Hist1h2be	histonecluster1,H2bc|histonecluster1,H2bg|histonecluster1,H2be	2.7683	6.81307	68024///319181///319179	17285851
Lat	linkerforactivationofTcells	2.76336	6.78977	16797	17496150	AF036907|AK134003|BC013337|BC052340
Plekhf1	pleckstrinhomologydomaincontaining,familyF(withFYVEdomain)member1	2.74966	6.7256	72287	17489905	BC002120
St18	suppressionoftumorigenicity18	2.74731	6.71466	240690	17210953	AB097467|AK122303|BC118528
Stap2	signaltransducingadaptorfamilymember2	2.74665	6.71156	106766	17346078	BC026642
1700040L02Rik	RIKENcDNA1700040L02gene	2.74647	6.71075	73287	17241676	BC087900
Rcan1	regulatorofcalcineurin1	2.72067	6.59178	54720	17332228	AF237789|AF237790|AF260717|AF263239|AF263240|AF282255|AK010696|AY325904|BC013551
mt-Tf	mitochondriallyencodedtRNAphenylalanine	2.71054	6.54565		17550556
Ifi205	interferonactivatedgene205	2.6962	6.48092	226695	17230111	BC040425|CT010211|M74124|AK036386
Spns2	spinsterhomolog2	2.69397	6.47093	216892	17265672	AB441166|BC011467
H2-M2	histocompatibility2,Mregionlocus2	2.68386	6.42574	14990	17344873	AY302217|AY302212|AY302213|AY302214|AY302215|AY302216|BC150676
Myo1e	myosinIE	2.67876	6.40306	71602	17519022	BC051391|AK029145
Xlr4a|Xlr4b|Xlr4c	X-linkedlymphocyte-regulated4A|X-linkedlymphocyte-regulated4B|X-linkedlymphocyte-regulated4C	2.6736	6.3802	434794///27083///72891	17548858	AK166871|BC025576|BC098242|BC138975|BC138979|BC145481|BC145482|BC145483
H2-Q6|H2-Q8|LOC68395	histocompatibility2,Qregionlocus6|histocompatibility2,Qregionlocus8|histocompatibility2,Qregionlocus6-like	2.63631	6.21739	110557///15019///68395	17337122	AK002779|BC040085
2810025M15Rik	RIKENcDNA2810025M15gene	2.63263	6.20155	69953	17548987	BC055845|BC055878
Apol7c	apolipoproteinL7c	2.60434	6.08111	108956	17318794	BC139148|BC139149
Hyal1|Nat6	hyaluronoglucosaminidase1|N-acetyltransferase6	2.60264	6.07396	15586///56441	17521428	AF011567|AK028942|BC021636|AF422176|AF417498
Tfpi2	tissuefactorpathwayinhibitor2	2.59087	6.02462	21789	17464573	BC021639|D50586
Ifi44	interferon-inducedprotein44	2.56507	5.91784	99899	17411147	BC111882|AK085407
Oasl1	2-5oligoadenylatesynthetase-like1	2.56144	5.90298	231655	17441051	AB067533|AY057107|AF426289|AY089728|BC032152|AK172183
Itgb3	integrinbeta3	2.56093	5.90087	16416	17257235	AF026509|AK156518|BC125518|BC125520
Ppbp	pro-plateletbasicprotein	2.54998	5.85625	57349	17438963	AB042817|AF219112|AF278700|BC127043|BC127044
Slc45a3	solutecarrierfamily45,member3	2.53466	5.79439	212980	17217136	AK162123|BC031381
Siglec15	sialicacidbindingIg-likelectin15	2.53104	5.77988	620235	17355558	AY971517
Srgap3	SLIT-ROBORhoGTPaseactivatingprotein3	2.52355	5.74995	259302	17469656	AF338472|AF496547
Oas1g	2-5oligoadenylatesynthetase1G	2.51377	5.7111	23960	17452115	AF480417
Ephx2	epoxidehydrolase2,cytoplasmic	2.47943	5.57677	13850	17307837	AY098585|BC015087|EF597241|L05781
Il1b	interleukin1beta	2.46486	5.52072	16176	17391565	AK224980|BC011437|M15131|BC013644
Strip2	striatininteractingprotein2	2.44916	5.46098	320609	17456772	AK041004|AK052271|AK163706|BC147502
Fam26f	familywithsequencesimilarity26,memberF	2.44168	5.43274	215900	17240186	BC095946
mt-Tf	mitochondriallyencodedtRNAphenylalanine	2.43842	5.42047		17532593
Traj37|Trav7d-4	Tcellreceptoralphajoining37|Tcellreceptoralphavariable7D-4	2.43383	5.40324	382180	17300177	Z86029|M73551|Z86031
Snhg6	smallnucleolarRNAhostgene6	2.42335	5.36414	73824	17221186
Mmp14	matrixmetallopeptidase14(membrane-inserted)	2.41097	5.31832	17387	17300279	AK149636|BC076638|DQ249870|U54984|AK040968
Fam102a	familywithsequencesimilarity102,memberA	2.38278	5.2154	98952	17369841	AK131145|BC023752|BC031157
Idh3a	isocitratedehydrogenase3(NAD+)alpha	2.358	5.12659	67834	17517390	AK003393|AK164038|BC034273|BC049956|BC052208
Plxna4	plexinA4	2.34604	5.08428	243743	17465636	AB073228|BC141298
Slamf9	SLAMfamilymember9	2.34058	5.06506	98365	17219546	AB196825|BC019477|AB196824|AB196826|AB196827
St8sia6	ST8alpha-N-acetyl-neuraminidealpha-2,8-sialyltransferase6	2.33905	5.05971	241230	17381879	AB059554|BC115912|BC118063
Insl6	insulin-like6	2.33713	5.05298	27356	17363790	AF143807|BC028752
Ifi27l2a	interferon,alpha-inducibleprotein27like2A	2.3005	4.92628	76933	17283549	BC100588
Gimap6	GTPase,IMAPfamilymember6	2.2908	4.89329	231931	17466606	AF503921|BC028779
Krt7	keratin7	2.2779	4.84972	110310	17315200	AF509888|BC030403|BC010337
Ccr1	chemokine(C-Cmotif)receptor1	2.27526	4.84084	12768	17532569	BC011092
Spa17	spermautoantigenicprotein17	2.26955	4.82171	20686	17525653	AK005571|BC059727
Fabp4	fattyacidbindingprotein4,adipocyte	2.23951	4.72238	11770	17404091	BC002148|BC054426|CT010390|K02109
Ifit1	interferon-inducedproteinwithtetratricopeptiderepeats1	2.23824	4.7182	15957	17358832	BC003768|U43084
Apoo|Apoo-ps	apolipoproteinO|apolipoproteinO,pseudogene	2.23645	4.71236	68316///621156	17296082	BC016557|BC107208|BC107209
Srd5a1|Gm17108	steroid5alpha-reductase1|predictedgene17108	2.2282	4.68551	78925	17294135	AK082819|BC079863|BC094503|AK019597
Fam109a	familywithsequencesimilarity109,memberA	2.22764	4.68366	231717	17441999	BC120681|BC120683
Sdc1	syndecan1	2.22551	4.67677	20969	17273948	BC010560
Spint2	serineproteaseinhibitor,Kunitztype2	2.22031	4.65992	20733	17488806	AF099016|AF099019|AF099020|BC003431|BC026419
Gnptab	N-acetylglucosamine-1-phosphatetransferase,alphaandbetasubunits	2.20991	4.62645	432486	17236339	BC060638
Cdk18	cyclin-dependentkinase18	2.2068	4.61649	18557	17226847	BC119617
Cyc1	cytochromec-1	2.17787	4.52485	66445	17312396	AK192516|BC005620
Rai14	retinoicacidinduced14	2.17618	4.51956	75646	17315993	AF202315|AF274866|BC052458|AK090343
Cycs	cytochromec,somatic	2.16812	4.49436	13063	17548102	AK003168|BC034363|BC094054
Cycs	cytochromec,somatic	2.16812	4.49436	13063	17548541	AK003168|BC034363|BC094054
Ccl4	chemokine(C-Cmotif)ligand4	2.13845	4.40289	20303	17254283	AF128218|AF128219|BC119257|BC119259|M23503|M35590
Uqcr10	ubiquinol-cytochromecreductase,complexIIIsubunitX	2.11452	4.33047	66152	17260023	BC024518|BC087874|BC100591
Ms4a4c	membrane-spanning4-domains,subfamilyA,member4C	2.10934	4.31493	64380	17357648
Ppargc1b	peroxisomeproliferativeactivatedreceptor,gamma,coactivator1beta	2.09579	4.27459	170826	17354739	AF453324|BC150699
BC147527		2.08804	4.25169	625360	17290205	BC147527|BC147545
Hsd3b7	hydroxy-delta-5-steroiddehydrogenase,3beta-andsteroiddelta-isomerase7	2.0849	4.24247	101502	17483471	AF277718|BC132605|BC138589|BC066039
Gm12250	predictedgene12250	2.07777	4.22154	631323	17249977
Traf1	TNFreceptor-associatedfactor1	2.07287	4.20722	22029	17384355	L35302|AK142931|AK157375|BC096595
Cox7a1	cytochromecoxidasesubunitVIIa1	2.07217	4.20518	12865	17476288	AF037370|BC060974
Fam195a	familywithsequencesimilarity195,memberA	2.07121	4.2024	68241	17342483	BC024332
Slc1a5	solutecarrierfamily1(neutralaminoacidtransporter),member5	2.06233	4.1766	20514	17474143	BC029873|BC037462|D85044|L42115|AF246130
Iigp1	interferoninducibleGTPase1	2.06193	4.17544	60440	17350925	AF194871
Ppif	peptidylprolylisomeraseF(cyclophilinF)	2.05982	4.16934	105675	17297750	BC004041
Ube2l6	ubiquitin-conjugatingenzymeE2L6	2.0552	4.156	56791	17372604	AF159230|BC008238
Ltc4s	leukotrieneC4synthase	2.05403	4.15265	17001	17262316	BC028760|BC038518|U27195
Atp6v1d	ATPase,H+transporting,lysosomalV1subunitD	2.04682	4.13194	73834	17282104	AF298810|BC033457
Nkain1	Na+/K+transportingATPaseinteracting1	2.04245	4.11944	67149	17430645	AK011164|EF058048|BC116391
Src	Roussarcomaoncogene	2.0311	4.08717	20779	17378721	BC039953|M17031
Ifi27	interferon,alpha-inducibleprotein27	2.00887	4.02467	52668	17278200	BC128276|BC125301|BC125636
1110008P14Rik	RIKENcDNA1110008P14gene	2.00735	4.02044	73737	17383886	AK081091|BC024615|BC049639
Cfb|Gm20547	complementfactorB|predictedgene20547	2.00096	4.00267	14962	17344064	BC005451|M57890
Isg15	ISG15ubiquitin-likemodifier	2.00022	4.00061	100038882	17434023	BC031424|BC083156|BC109346|X56602|CT010333
Psmd10	proteasome(prosome,macropain)26Ssubunit,non-ATPase,10	1.99863	3.99621	53380	17544960	AB022022|BC026931|BC056196
Rtp4	receptortransporterprotein4	1.99756	3.99325	67775	17324446	AY562228|BC024872
Klra17	killercelllectin-likereceptor,subfamilyA,member17	1.99267	3.97973	170733	17471635	AB033769|AB193832|AB193833|BC132236|AB190787
Slc4a2	solutecarrierfamily4(anionexchanger),member2	1.98727	3.96486	20535	17435348	J04036|BC054102
Clec4a4	C-typelectindomainfamily4,membera4	1.97772	3.9387	474145	17462748	AY397673|BC104370
Spic	Spi-Ctranscriptionfactor(Spi-1/PU.1related)	1.97367	3.92767	20728	17243943	AF098863|AK157188|BC064038|AK041260
Acy1	aminoacylase1	1.97286	3.92544	109652	17530669	BC005631
Slc13a3	solutecarrierfamily13(sodium-dependentdicarboxylatetransporter),member3	1.9671	3.9098	114644	17394461	AF306491|BC026803
Phf11b	PHDfingerprotein11B	1.96335	3.89967	236451	17307280	EU155108
Pip5k1b	phosphatidylinositol-4-phosphate5-kinase,type1beta	1.95926	3.88862	18719	17363605	BC034864|D86176
Cxcl10	chemokine(C-X-Cmotif)ligand10	1.95733	3.88343	15945	17449718	M86829|AF227743|BC030067|BC057150|M33266|AK153864
Atp2b4	ATPase,Ca++transporting,plasmamembrane4	1.95556	3.87866	381290	17227037	AY560895|BC109172|BC109173|EU493094|EU493095|JF683384
Clybl	citratelyasebetalike	1.95473	3.87644	69634	17302869	AF428254|AK002741|BC023398
St5	suppressionoftumorigenicity5	1.94192	3.84217	76954	17494894	BC030391|BC051034|BC032266|AK158270
Wfdc17	WAPfour-disulfidecoredomain17	1.94172	3.84164	100034251	17254289	BC038870|FJ007372
Rsad2	radicalS-adenosylmethioninedomaincontaining2	1.93854	3.83318	58185	17280327	BC057868|AF236064|AF442152|CT010378
Slfn1	schlafen1	1.9279	3.805	20555	17254171	AF099972|BC052869
Ndufs5|BC002163	NADHdehydrogenase(ubiquinone)Fe-Sprotein5|NADHdehydrogenaseFe-Sprotein5pseudogene	1.92691	3.80239	595136///170658	17325719	BC081434
Slc37a2	solutecarrierfamily37(glycerol-3-phosphatetransporter),member2	1.92184	3.78906	56857	17525578	AF121081|BC063326|AK030881
Atp6v1c1	ATPase,H+transporting,lysosomalV1subunitC1	1.91663	3.77539	66335	17311157	AB088407|AK129007|BC010217|U13839
Ppap2a	phosphatidicacidphosphatasetype2A	1.8992	3.73006	19012	17289928	AY247795|AY247796|BC061161|D84376|L43371
Plekhn1	pleckstrinhomologydomaincontaining,familyNmember1	1.89606	3.72194	231002	17434027	AK048084|BC046544|BC025458|BC031374
Usp18	ubiquitinspecificpeptidase18	1.89535	3.72012	24110	17462437	AF069502|BC138562|BC138577|CT010228
Gm26527	predictedgene,26527	1.88754	3.70003		17295032
Snx10	sortingnexin10	1.88255	3.68727	71982	17458573	AK152949|BC010334|CT010276
Dgki	diacylglycerolkinase,iota	1.87155	3.65924	320127	17465865	AK086550
2300009A05Rik	RIKENcDNA2300009A05gene	1.8705	3.65659	69478	17528079	AK009046|BC100363|BC116242|BC116243
Gpr31b	Gprotein-coupledreceptor31,D17Leh66bregion	1.86861	3.65181	436440	17340998
Ccl2	chemokine(C-Cmotif)ligand2	1.86254	3.63648	20296	17254041	AF065929|AF065930|AF065931|AF065932|AF065933|BC055070|BC145867|BC145869|CT010187
Ccl3	chemokine(C-Cmotif)ligand3	1.86251	3.63639	20302	17266967	AF065939|AF065940|AF065941|AF065942|AF065943|BC111443|EU366956|J04491|M23447
Zbp1	Z-DNAbindingprotein1	1.86119	3.63307	58203	17395079	AF136520|BC020033
Bcl2a1a	Bcellleukemia/lymphoma2relatedproteinA1a	1.86061	3.6316	12044	17520162	L16462|BC028762
Msi2	musashiRNA-bindingprotein2	1.86014	3.63044	76626	17267559	AK007122|AK136156|BC109368|BC111809|AK031365|AK051269|AK156439|AB056102|AB056103
Oaf	OAFhomolog(Drosophila)	1.85733	3.62336	102644	17526102	BC025514|BC026022|BC028824|BC034836
Cd5	CD5antigen	1.85709	3.62276	12507	17362753	BC011258|M15177|U65961
Serpinb8	serine(orcysteine)peptidaseinhibitor,cladeB,member8	1.85444	3.61611	20725	17216478	BC025121|U96703
Mrps35	mitochondrialribosomalproteinS35	1.84736	3.59841	232536	17464404	BC019964|AK155447
Ckb	creatinekinase,brain	1.84327	3.58823	12709	17284114	BC015271|BC058257|BC106109
Tmem65	transmembraneprotein65	1.83449	3.56645	74868	17317296	BC049380|BC096426
Ccl12	chemokine(C-Cmotif)ligand12	1.83205	3.56043	20293	17254059	AF065934|AF065935|AF065936|AF065937|BC027520|U50712|U66670|AF065938
Rpl34|Gm4705|Gm6404|Rpl34-ps1	ribosomalproteinL34|predictedgene4705|predictedgene6404|ribosomalproteinL34,pseudogene1	1.82111	3.53353	68436///100043876///623174///619547	17410381	BC058118
Traj17|A430107P09Rik	Tcellreceptoralphajoining17|RIKENcDNAA430107P09gene	1.8193	3.5291	100568452	17300217	AK134127|Z86027
Tmem204	transmembraneprotein204	1.80828	3.50224	407831	17342133	AK146008|BC054438
Tfrc	transferrinreceptor	1.79507	3.47032	22042	17324835	AK048228|BC054522|BC067403
Cycs|Gm10108|Gm13772	cytochromec,somatic|predictedpseudogene10108|predictedgene13772	1.78477	3.44564	13063	17445624	AK003168|AK005336|BC034363|BC092213|BC094054
2810025M15Rik	RIKENcDNA2810025M15gene	1.77891	3.43166	69953	17218460	BC055845|BC055878
Pex10	peroxisomalbiogenesisfactor10	1.77851	3.43073	668173	17422476	BC147304|BC147305
Atp6v1b2	ATPase,H+transporting,lysosomalV1subunitB2	1.77675	3.42654	11966	17548677	AK180407|AK198863
Ndufb6	NADHdehydrogenase(ubiquinone)1betasubcomplex,6	1.77117	3.41331	230075	17424023	BC147062|BC147063
LOC102633050|Gm6293	cytochromeb-c1complexsubunit9-like|predictedpseudogene6293	1.76235	3.3925	102633050	17548117
Net1	neuroepithelialcelltransforminggene1	1.76148	3.39046	56349	17290242	AF094520|BC004699
Rtn4r	reticulon4receptor	1.75788	3.38202	65079	17323649	AF283462|BC052317|BC058381
Cluh	clusteredmitochondria(cluA/CLU1)homolog	1.75778	3.38177	74148	17252767	BC072573
Tango2	transportandgolgiorganization2	1.75413	3.37322	27883	17328920	BC005445|X74504
Timm8a1	translocaseofinnermitochondrialmembrane8A1	1.75395	3.3728	30058	17231676
Pls1	plastin1(I-isoform)	1.75263	3.36972	102502	17529764	AK133070|BC139068|BC139069
Slc5a3|Mrps6	solutecarrierfamily5(inositoltransporters),member3|mitochondrialribosomalproteinS6	1.75195	3.36813	53881///121022	17327201	AY061856|BC027271|AK133628
Arsb	arylsulfataseB	1.75054	3.36486	11881	17289181	BC150661
Casp4	caspase4,apoptosis-relatedcysteinepeptidase	1.75026	3.3642	12363	17514435	BC061255|AB480706|AK078836|AK138730|U59463
Gpr137b-ps	Gprotein-coupledreceptor137B,pseudogene	1.74636	3.35511	664862	17290655	AK170650
Slc25a13	solutecarrierfamily25(mitochondrialcarrier,adeninenucleotidetranslocator),member13	1.74205	3.3451	50799	17464672	AF164632|BC016571
Hist2h2be	histonecluster2,H2be	1.74093	3.34251	319190	17400541	BC058562|BC047137
Slfn4	schlafen4	1.73853	3.33694	20558	17254176	BC044865|BC150770
Zfp827	zincfingerprotein827	1.73754	3.33467	622675	17502729	AK154905|BC151183|BC088739|BC094552
Pdhb	pyruvatedehydrogenase(lipoamide)beta	1.73367	3.32572	68263	17303400	BC019512|BC094468|AK163596
4930461G14Rik	RIKENcDNA4930461G14gene	1.73042	3.31823	74879	17517903
Gm6377|Sh3bgrl	predictedgene6377|SH3-bindingdomainglutamicacid-richproteinlike	1.72794	3.31254	622976///56726	17537199
Cycs	cytochromec,somatic	1.72769	3.31196	13063	17358271
Bhlhe40	basichelix-loop-helixfamily,membere40	1.72479	3.30533	20893	17461414	AF010305|AF364051|BC010720
Slc6a8	solutecarrierfamily6(neurotransmittertransporter,creatine),member8	1.72273	3.3006	102857	17535607	AB077327|AF459435|BC141067|BC145319|BC024564|EU523148|KC994641
Gm25206	predictedgene,25206	1.7215	3.29779		17238291
Akip1	Akinase(PRKA)interactingprotein1	1.71903	3.29214	57373	17481684
Ank	progressiveankylosis	1.70109	3.25146	11732	17310673	AF274752|BC054379|DQ832285
Tubb6	tubulin,beta6classV	1.69883	3.24638	67951	17351465	BC008225
Fam177a|LOC100503822|1700047I17Rik2	familywithsequencesimilarity177,memberA|uncharacterizedLOC100503822|RIKENcDNA1700047I17gene2	1.69854	3.24573	73385///100503822///100101807	17275490	BC048158|BC049669
Fam177a|LOC100503822|1700047I17Rik2	familywithsequencesimilarity177,memberA|uncharacterizedLOC100503822|RIKENcDNA1700047I17gene2	1.69854	3.24573	73385///100503822///100101807	17275516	BC048158|BC049669
Mrpl15	mitochondrialribosomalproteinL15	1.69821	3.24499	27395	17221081	BC021304|BC027233|AK017820|AK154840
Mir5133|Glce	microRNA5133|glucuronylC5-epimerase	1.69416	3.23588	100628602///93683	17527982	AF325532|AK043997
Apbb1	amyloidbeta(A4)precursorprotein-binding,familyB,member1	1.69183	3.23067	11785	17494510	AF206720|AK075730|BC048395
Vwa8	vonWillebrandfactorAdomaincontaining8	1.68616	3.218	219189	17302161	AK004956|AK030028|BC019143
Mnda|Ifi204	myeloidcellnucleardifferentiationantigen|interferonactivatedgene204	1.68507	3.21556	381308///15951	17230078	BC132314|BC132316|BC145397|M31419
Gnb4	guaninenucleotidebindingprotein(Gprotein),beta4	1.68453	3.21437	14696	17404601	AK098139|AK169752|AF277893|AF501886|AK155309|AK172147|BC028753|M63658|M87286|AK165084
Glrx5	glutaredoxin5homolog(S.cerevisiae)	1.68381	3.21276	73046	17278345	BC058371|DQ083330|AK148847
Galm	galactosemutarotase	1.67976	3.20374	319625	17339910	BC028818
Mpc2	mitochondrialpyruvatecarrier2	1.67658	3.1967	70456	17218955	BC018324|AK147792
Sdhaf1	succinatedehydrogenasecomplexassemblyfactor1	1.6765	3.19651	68332	17489035	BC147173|BC147174
Pltp	phospholipidtransferprotein	1.67634	3.19615	18830	17394297	U37226|BC003782|CT010317|U28960
Ifi47|Olfr56	interferongammainducibleprotein47|olfactoryreceptor56	1.6726	3.18789	15953///18356	17248911	BC001986|BC009131|BC141219|AK133471|BC147437
Sema7a	semadomain,immunoglobulindomain(Ig),andGPImembraneanchor,(semaphorin)7A	1.67244	3.18753	20361	17517812	AB017532|AF176670|BC057875
Napepld	N-acylphosphatidylethanolaminephospholipaseD	1.67186	3.18624	242864	17445860	BC062890|AB112350
LOC102638175|Gm11816	uncharacterizedLOC102638175|predictedgene11816	1.66877	3.17944	102638175	17423136
Gm24089|Gm23647	predictedgene,24089|predictedgene,23647	1.66774	3.17716		17513978
Gm24089|Gm23647	predictedgene,24089|predictedgene,23647	1.66774	3.17716		17513980
Cst7	cystatinF(leukocystatin)	1.65812	3.15606	13011	17377464	AB015224|AF031825|BC117047|BC117049
Oas2	2-5oligoadenylatesynthetase2	1.65163	3.14188	246728	17452054	AB067535|AF418010
Slc25a43	solutecarrierfamily25,member43	1.65045	3.13931	194744	17534102	BC147709|BC147717|AK153028
2610034B18Rik	RIKENcDNA2610034B18gene	1.6489	3.13594	70420	17492466	AK156013|BC031379
Spry1	sproutyhomolog1(Drosophila)	1.64715	3.13215	24063	17397170	AF176903|BC039139|BC053428|BC069914
Hagh	hydroxyacylglutathionehydrolase	1.64683	3.13145	14651	17334449	BC004749|BC019817
Ccr7	chemokine(C-Cmotif)receptor7	1.64373	3.12473	12775	17268972	L31580
Pdgfb	plateletderivedgrowthfactor,Bpolypeptide	1.64292	3.12297	18591	17319380	AF162784|BC023427|BC053430|BC064056|AK087840
Smpd1	sphingomyelinphosphodiesterase1,acidlysosomal	1.63993	3.11652	20597	17481388	BC011304|BC034515|AK138133
Twsg1	twistedgastrulationhomolog1(Drosophila)	1.63502	3.10591	65960	17346774	AF292033|AK033504|BC004850|AF295097
Gm23452	predictedgene,23452	1.63306	3.10171		17387355
Ptpn18	proteintyrosinephosphatase,non-receptortype18	1.62572	3.08596	19253	17211713	BC008512|U35124|U49853|U52523
Amacr	alpha-methylacyl-CoAracemase	1.62513	3.0847	17117	17310349	BC015825|U89906
Serpinb6b	serine(orcysteine)peptidaseinhibitor,cladeB,member6b	1.62484	3.08409	20708	17286354	BC061050|U96707
Sdhd	succinatedehydrogenasecomplex,subunitD,integralmembraneprotein	1.62052	3.07486	66925	17526843	BC145731|BC145733
Mrpl12	mitochondrialribosomalproteinL12	1.60972	3.05193	56282	17259374	BC005712|BC019565
Gbp8	guanylate-bindingprotein8	1.6094	3.05124	76074	17450434	BC031475
Mdh1	malatedehydrogenase1,NAD(soluble)	1.60319	3.03814	17449	17260944	BC050940|M29462
Oasl2	2-5oligoadenylatesynthetase-like2	1.59201	3.01469	23962	17441037	AF068835|BC034361
Cmpk2	cytidinemonophosphate(UMP-CMP)kinase2,mitochondrial	1.58632	3.00282	22169	17274620	BC027329|BC057565|L32973
Gbp7	guanylatebindingprotein7	1.58489	2.99985	229900	17403224	BC010229
LOC102639543|Gm4955	pyrindomain-containingprotein3-like|predictedgene4955	1.58396	2.99793	102639543	17230005
Rhof	rashomologgenefamily,memberf	1.58266	2.99521	23912	17452552	BC096597|BC132355|BC132357
Gbp2	guanylatebindingprotein2	1.57999	2.98968	14469	17403268	AF077007|AF109168|BC011336|BC032882|BC049141|CT010249
Nr1h3	nuclearreceptorsubfamily1,groupH,member3	1.57741	2.98433	22259	17388177	AY195870|AY195871|BC012646|AF085745
Serinc5	serineincorporator5	1.57245	2.97409	218442	17289103	AB029501|BC049189|BC062131|AK163675
Cd59a	CD59aantigen	1.56946	2.96793	12509	17373825	U60473
Poldip2	polymerase(DNA-directed),deltainteractingprotein2	1.56745	2.9638	67811	17253674	AK003702|BC006833|BC012879
Wdr91	WDrepeatdomain91	1.56531	2.9594	101240	17465750	BC055046|BC043682|AK089347
Hyal2	hyaluronoglucosaminidase2	1.56467	2.95809	15587	17521422	AF302843|AF302844|AF422177|AF535140|AJ000059|AK087358
Nyap2	neuronaltyrosine-phophorylatedphosphoinositide3-kinaseadaptor2	1.56002	2.94857	241134	17214735	AB429290|AK034747|AK137094|BC082310
Ppm1j	proteinphosphatase1J	1.5596	2.94771	71887	17401345	AY184802|BC117498|BC121788
Ndufa4	NADHdehydrogenase(ubiquinone)1alphasubcomplex,4	1.55942	2.94736	17992	17464836	BC011114|U59509
Irf7	interferonregulatoryfactor7	1.55224	2.93273	54123	17497813	AK158378|BC138799|U73037
Atp5l-ps1	ATPsynthase,H+transporting,mitochondrialF0complex,subunitg,pseudogene1	1.54564	2.91933		17478797
Hcar2	hydroxycarboxylicacidreceptor2	1.54541	2.91887	80885	17452705	AJ300198|BC120715|BC125296
Arl5c	ADP-ribosylationfactor-like5C	1.5451	2.91825	217151	17268681	AK032519|BC065791
Apol9b	apolipoproteinL9b	1.54266	2.91331	71898	17312686	AK050167
Bcl2a1d|Bcl2a1a|Bcl2a1b	Bcellleukemia/lymphoma2relatedproteinA1d|Bcellleukemia/lymphoma2relatedproteinA1a|Bcellleukemia/lymphoma2relatedproteinA1b	1.54138	2.91073	12047///12044///12045	17529575	BC027536|BC116240|BC028762|BC100462|BC116241|L16462|CT010250
Atp5g3	ATPsynthase,H+transporting,mitochondrialF0complex,subunitC3(subunit9)	1.5406	2.90915	228033	17386621	BC116218
Lnx2	ligandofnumb-proteinX2	1.53962	2.90718	140887	17455281	AF401681|BC090665|BC117937|BC117938
Kdr	kinaseinsertdomainproteinreceptor	1.53363	2.89514	16542	17448924	BC020530|X70842|AK054510|EU884114
Mrpl34	mitochondrialribosomalproteinL34	1.53014	2.88813	94065	17502191	BC052086|AB049653|BC056979
Zfand5	zincfinger,AN1-typedomain5	1.5276	2.88305	22682	17358119	BC119124|BC119126|AF062071|BC048232|BC061693|BC107566
Fkbp9	FK506bindingprotein9	1.52756	2.88297	27055	17458911	AF090334|AF279263|BC026133|BC043129
Jag1	jagged1	1.52636	2.88058	16449	17392151	AF171092|BC058675
Oxct1	3-oxoacidCoAtransferase1	1.52588	2.87963	67041	17309802	AB085609|BC003422
Pusl1	pseudouridylatesynthase-like1	1.52287	2.87361	433813	17433920
mt-Th	mitochondriallyencodedtRNAhistidine	1.52238	2.87265		17532627
2410015M20Rik	RIKENcDNA2410015M20gene	1.52024	2.86839	224904	17346311	AY091637|BC049674|BC056164
Fh1	fumaratehydratase1	1.51847	2.86487	14194	17230153	BC006048
Uqcc1	ubiquinol-cytochromecreductasecomplexassemblyfactor1	1.51679	2.86153	56046	17393375	BC050884|BC057570|AF253516|AK054294
Uqcrc2	ubiquinolcytochromecreductasecoreprotein2	1.5158	2.85958	67003	17482484	BC003423
Dld	dihydrolipoamidedehydrogenase	1.50971	2.84752	13382	17280498	BC003368|U73445
Irg1	immunoresponsivegene1	1.50919	2.84651	16365	17302475	AK089891|L38281
Gbp9	guanylate-bindingprotein9	1.50916	2.84644	236573	17450448	DQ985742
Ccl7	chemokine(C-Cmotif)ligand7	1.50103	2.83044	20306	17254047	AF128193|AF128194|BC061126|L04694|S50588
Fggy	FGGYcarbohydratekinasedomaincontaining	1.49288	2.81449	75578	17415544	AK082737|AK138439|BC031708
Gfpt1	glutaminefructose-6-phosphatetransaminase1	1.49097	2.81078	14583	17460506	AF334736|BC010516|BC050762|U00932
H2-Eb1	histocompatibility2,classIIantigenEbeta	1.4907	2.81025	14969	17336502	M36939|M36940|U28489|BC132163|BC132165|M73960|M73959
Phf11d	PHDfingerprotein11D	1.48841	2.80579	219132	17307290	BC145673|EU155107
Ankrd13b	ankyrinrepeatdomain13b	1.48705	2.80315	268445	17266223	AK081149|BC098207|BC151158|BC039786
Hnmt	histamineN-methyltransferase	1.48339	2.79604	140483	17382203	AB070524|AF297037|AK050129|AB444950|AB444951|BC033928
Art2b	ADP-ribosyltransferase2b	1.48192	2.79321	11872	17493912	AF016463|AF016465
Pop4	processingofprecursor4,ribonucleaseP/MRPfamily,(S.cerevisiae)	1.47545	2.78071	66161	17489908	BC011465
Mfsd12	majorfacilitatorsuperfamilydomaincontaining12	1.4735	2.77695	73822	17235701	BC118620|BC119790
Ndufa9	NADHdehydrogenase(ubiquinone)1alphasubcomplex,9	1.4707	2.77156	66108	17471166	BC058378
Mrpl41	mitochondrialribosomalproteinL41	1.46903	2.76836	107733	17382350	BC034728
Pcdh7	protocadherin7	1.46837	2.7671	54216	17437558	AB006758|BC131967
Fosl2	fos-likeantigen2	1.46754	2.76551	14284	17436237	AK089371|BC065131|AK145822
Atg4a|Atg4a-ps	autophagyrelated4A,cysteinepeptidase|autophagyrelated4A,pseudogene	1.46605	2.76265	666468	17538206	BC089500
Mrpl50	mitochondrialribosomalproteinL50	1.46448	2.75963	28028	17425228	AK002686|BC021318
Aldh4a1|Gm21969	aldehydedehydrogenase4family,memberA1|predictedgene21969	1.46397	2.75866	212647	17420777	BC060650|BC039281|BC056226|BC039280
Rasal2	RASproteinactivatorlike2	1.4626	2.75604	226525	17228624	BC120902
n-R5s1	nuclearencodedrRNA5S1	1.4614	2.75376		17546790
Cox5b|LOC102638382	cytochromecoxidasesubunitVb|cytochromecoxidasesubunit5B,mitochondrial-like	1.46103	2.75306	12859///102638382	17290965
Hbegf	heparin-bindingEGF-likegrowthfactor	1.46066	2.75234	15200	17353699	BC089607|L07264|AK052084
Ckmt1	creatinekinase,mitochondrial1,ubiquitous	1.45776	2.74682	12716	17375257	BC025976|AK018487
mt-Th	mitochondriallyencodedtRNAhistidine	1.45769	2.74669		17550568
mt-Th	mitochondriallyencodedtRNAhistidine	1.45769	2.74669		17550570
C730036E19Rik	RIKENcDNAC730036E19gene	1.45704	2.74544	402734	17218139
Cd83	CD83antigen	1.45614	2.74373	12522	17286905	AF001036|BC072615|BC107344|BC107345
Hexb	hexosaminidaseB	1.45537	2.74227	15212	17295278	U07633
Tnfaip3	tumornecrosisfactor,alpha-inducedprotein3	1.45474	2.74106	21929	17239597	CT010397|U19463|BC054806|BC060221
Pter	phosphotriesteraserelated	1.45356	2.73884	19212	17367036	BC003793|U28016|AK135948
Dnaja3	DnaJ(Hsp40)homolog,subfamilyA,member3	1.45035	2.73275	83945	17322545	AF325535|AF326358|AY009320|BC027240
Timm10	translocaseofinnermitochondrialmembrane10	1.45029	2.73263	30059	17372614	AF150090|BC031448
Gm23245	predictedgene,23245	1.44333	2.71947		17442940
Dnmt3aos	DNAmethyltransferase3A,oppositestrand	1.43687	2.70733	100038522	17279759
Nlrp10	NLRfamily,pyrindomaincontaining10	1.43653	2.70669	244202	17494822	BC113194|BC113801|AY355344|AY489193
Atp6v1e1	ATPase,H+transporting,lysosomalV1subunitE1	1.43572	2.70518	11973	17470445	AB074758|BC003421|BC055438|AK029146
Supv3l1	suppressorofvar1,3-like1(S.cerevisiae)	1.431	2.69633	338359	17241377	AJ968954|BC049796
Uqcr11	ubiquinol-cytochromecreductase,complexIIIsubunitXI	1.4305	2.69541	66594	17242924	AK146292|BC034408
Tomm40	translocaseofoutermitochondrialmembrane40homolog(yeast)	1.43034	2.6951	53333	17487395	AF316403|BC100452|AF043249|AF316404|AF109918
Gm24589	predictedgene,24589	1.42799	2.69072		17334354
Gm24589	predictedgene,24589	1.42799	2.69072		17550064
Mrps34	mitochondrialribosomalproteinS34	1.42663	2.68818	79044	17334489	AK019922|BC024336
Atp6ap2	ATPase,H+transporting,lysosomalaccessoryprotein2	1.41942	2.67479	70495	17533336	AB192471|BC014706
Msln	mesothelin	1.41363	2.66407	56047	17342340	BC023753|D86370
Cdon	celladhesionmolecule-related/down-regulatedbyoncogenes	1.41016	2.65767	57810	17515921	AF090866|BC109176|AK040711|AK157750
Blnk	Bcelllinker	1.40628	2.65053	17060	17364565	AB015290|AF068182|BC059785|Y17159
Gm4070|Gvin1	predictedgene4070|GTPase,verylargeinterferoninducible1	1.39973	2.63851	100042856///74558	17494656	AY167972|AY167974|AY167973
Uqcrfs1	ubiquinol-cytochromecreductase,Rieskeiron-sulfurpolypeptide1	1.39579	2.63133	66694	17291570	BC019934
Cp	ceruloplasmin	1.39339	2.62695	12870	17396260	AK160035|BC062957|DQ336396|U49430
Clcn7	chloridechannel7	1.39125	2.62305	26373	17334545	AK150395|BC050907|BC053049|BC054799
Pfkfb2	6-phosphofructo-2-kinase/fructose-2,6-biphosphatase2	1.39119	2.62294	18640	17226676	BC018418|EU616666|EU616667|EU616668|EU616669|EU616670|BC051014|AK016729
Mdh2	malatedehydrogenase2,NAD(mitochondrial)	1.3905	2.6217	17448	17443310	BC023482|M16229
Il1rn	interleukin1receptorantagonist	1.3905	2.62169	16181	17367686	M57525|M74294|AF001795|BC042532
Hccs	holocytochromecsynthetase	1.38548	2.61259	15159	17546192	AK143150|BC061466|BC062905|AK028608|U36788
Rilpl1	Rabinteractinglysosomalprotein-like1	1.3836	2.60919	75695	17452861	BC051945|BC051946|BC058384|AK013469|BC029965
Cox7a2	cytochromecoxidasesubunitVIIa2	1.38355	2.6091	12866	17529169	AF037371|BC010979
Cycs	cytochromec,somatic	1.38076	2.60406	13063	17466723	AK003168|AK005336|BC034363|BC094054|BC092213
Uqcrq	ubiquinol-cytochromecreductase,complexIIIsubunitVII	1.38065	2.60386	22272	17262650	AK005374|BC028519|BC027809
Gbp5	guanylatebindingprotein5	1.37838	2.59977	229898	17403205	BC058555|AF422243|AF487898|AK087083|AK035481
Eef1e1	eukaryotictranslationelongationfactor1epsilon1	1.37729	2.59781	66143	17291964	BC048466|AK160723
Tmem70	transmembraneprotein70	1.37694	2.59716	70397	17211280	BC011320
Aco2	aconitase2,mitochondrial	1.37596	2.5954	11429	17313394	BC004645|BC094462
Spint1	serineproteaseinhibitor,Kunitztype1	1.37079	2.58612	20732	17374765	BC005769|AF099018|BC053341|BC020485|BC078639
Map2k3	mitogen-activatedproteinkinasekinase3	1.36863	2.58226	26397	17250533	BC007467|D87115|X93150|AK053378
mt-Ts2	mitochondriallyencodedtRNAserine2	1.36812	2.58134		17550572
Snord35b	smallnucleolarRNA,C/Dbox35B	1.36728	2.57983	27212	17490606
Gbp3	guanylatebindingprotein3	1.36449	2.57485	55932	17403237	BC019195|U44731
Gm561	predictedgene561	1.36405	2.57407	228715	17377122	BC147042|BC147043
Stk38l	serine/threoninekinase38like	1.36348	2.57305	232533	17464316	AY223819|BC062170|AY292400
3110043O21Rik	RIKENcDNA3110043O21gene	1.36278	2.57181	73205	17423923	BC076612|BC026738
Ptges2	prostaglandinEsynthase2	1.35833	2.56389	96979	17369821	BC004846
Abl2	v-ablAbelsonmurineleukemiaviraloncogene2(arg,Abelson-relatedgene)	1.35352	2.55534	11352	17218430	DQ084361|U40827|BC137771|BC144897
Ak2	adenylatekinase2	1.35196	2.55259	11637	17418904	AB020202|BC008610
Isca1	iron-sulfurclusterassembly1homolog(S.cerevisiae)	1.3506	2.55019	69046	17293273	BC018547|BC059872|BC085482
Igkv10-96	immunoglobulinkappavariable10-96	1.34983	2.54882	692165	17467384
Firre	functionalintergenicrepeatingRNAelement	1.34819	2.54593	103012	17541567
Map2k3os	mitogen-activatedproteinkinasekinase3,oppositestrand	1.34743	2.54458	24082	17263705	BC031537
Tmem192	transmembraneprotein192	1.34639	2.54276	73067	17501508	AK132619|BC020157
Fastkd2	FASTkinasedomains2	1.34499	2.54029	75619	17213645	AK167714|BC008271|BC057208|BC080813|AK129251
Cdc42ep2	CDC42effectorprotein(RhoGTPasebinding)2	1.3431	2.53696	104252	17361850	BC034884
Pf4	plateletfactor4	1.34207	2.53514	56744	17438969	AB017491|BC061111
Cyp4v3	cytochromeP450,family4,subfamilyv,polypeptide3	1.33942	2.5305	102294	17509069	AB056457|BC138967|BC138968
Nudcd1	NudCdomaincontaining1	1.33777	2.5276	67429	17316831	AF521132|BC031583|AK083587
Gm166	predictedgene166	1.33732	2.52681	233899	17496715	BC066021
Cox14|LOC101055854	cytochromecoxidaseassemblyprotein14|cytochromecoxidaseassemblyproteinCOX14-like	1.33587	2.52427	66379///101055854	17314900	BC059905|BC092142
Trmt10c	tRNAmethyltransferase10C	1.33517	2.52305	52575	17331036	BC023147|BC106131|AK148219
Ndufs4	NADHdehydrogenase(ubiquinone)Fe-Sprotein4	1.32892	2.51215	17993	17296336	AF124785|BC004618
Dot1l	DOT1-like,histoneH3methyltransferase(S.cerevisiae)	1.32829	2.51105	208266	17235408	AK220271|AY196089|AY376663|JF508521
Ablim1	actin-bindingLIMprotein1	1.32709	2.50896	226251	17365911	AF404774|AF404775|AF404776|AK171860|BC032216|BC141083
Abcb8	ATP-bindingcassette,sub-familyB(MDR/TAP),member8	1.32625	2.50751	74610	17435311	AK030624|BC015301|AK014688|BC050242|AF213391
Med10	mediatorcomplexsubunit10	1.32556	2.5063	28077	17288414	BC048638|BC056438|BC059231
Comtd1	catechol-O-methyltransferasedomaincontaining1	1.3243	2.50411	69156	17303979	BC049670|CT010388
Atp6v1b2	ATPase,H+transporting,lysosomalV1subunitB2	1.32305	2.50195	11966	17501652	BC012497|BC046302|BC085300|AK169420
Ndufb10	NADHdehydrogenase(ubiquinone)1betasubcomplex,10	1.31949	2.49579	68342	17342029	AK151404|BC043013|BC031664
Eno3	enolase3,betamuscle	1.31806	2.49331	13808	17252183	BC013460|CT010193
Bst2	bonemarrowstromalcellantigen2	1.31704	2.49155	69550	17510345	BC027328|BC056638|BC087949|BC008532
Ktn1	kinectin1	1.31628	2.49023	16709	17299353	BC046994|L43326|AK172869
Trmt61a	tRNAmethyltransferase61A	1.31526	2.48848	328162	17279190	BC051186|AK133579
H2-T24	histocompatibility2,Tregionlocus24	1.31462	2.48737	15042	17344558	L22338
Gfm1	Gelongationfactor,mitochondrial1	1.31388	2.48609	28030	17398152	AF315511|BC013093|BC031772|AK033214
P2ry14	purinergicreceptorP2Y,G-proteincoupled,14	1.31184	2.48258	140795	17405463	AF177211|BC028995|BC058558
Zfp942	zincfingerprotein942	1.30899	2.47768	73233	17341378
Mov10	Moloneyleukemiavirus10	1.30732	2.47481	17454	17408765	BC053743
Fchsd2	FCHanddoubleSH3domains2	1.30648	2.47337	207278	17480788	BC060647|AK156841|BC016532
Gm24698	predictedgene,24698	1.30638	2.47321		17499392
Mx1	myxovirus(influenzavirus)resistance1	1.30486	2.47059	17857	17332531	AK076430|BC011113|M12279|M21038|M21039
Ddt|Gm20441	D-dopachrometautomerase|predictedgene20441	1.30343	2.46814	13202	17241912	BC010753
mt-Ts2|mt-Tl2	mitochondriallyencodedtRNAserine2|mitochondriallyencodedtRNAleucine2	1.30237	2.46634		17532629
Fam136b-ps	familywithsequencesimilarity136,memberB,pseudogene	1.3013	2.46452		17310814
Fam60a|Gm9027	familywithsequencesimilarity60,memberA|predictedgene9027	1.30077	2.4636	56306	17473047	AK046519|BC076599|U64033
Bcl2a1b|Bcl2a1a	Bcellleukemia/lymphoma2relatedproteinA1b|Bcellleukemia/lymphoma2relatedproteinA1a	1.30065	2.46339	12045///12044	17520171	BC100462|BC116241|CT010250
Mrpl47	mitochondrialribosomalproteinL47	1.29941	2.46129	74600	17404616	BC029173|BC087953|AK009257
LOC102639577	up-regulatedduringskeletalmusclegrowthprotein5-like	1.29938	2.46123	102639577	17502460
Ndufa1	NADHdehydrogenase(ubiquinone)1alphasubcomplex,1	1.29849	2.45971	54405	17541036	BC024364|Y07708|CT010398
Ermp1	endoplasmicreticulummetallopeptidase1	1.29794	2.45877	226090	17363828	BC151181|BC151182|BC157914|AK041066|BC031519
Nup37	nucleoporin37	1.29748	2.45799	69736	17236313	BC011102|BC032180
1110038B12Rik|Gm25744	RIKENcDNA1110038B12gene|predictedgene,25744	1.29721	2.45754		17344122
Xylb	xylulokinasehomolog(H.influenzae)	1.29518	2.45408	102448	17523058	BC080743|BC138244|BC138247
Lactb	lactamase,beta	1.29431	2.4526	80907	17528418	AF317900|BC046293|BC147809
Gm4070|Gvin1	predictedgene4070|GTPase,verylargeinterferoninducible1	1.29281	2.45006	100042856///74558	17494643	AY167972|AY167974|AY167973
Dhx58	DEXH(Asp-Glu-X-His)boxpolypeptide58	1.29249	2.44951	80861	17269595	AF316999|AK021012|BC029209
Spred1	sproutyproteinwithEVH-1domain1,relatedsequence	1.29053	2.44619	114715	17374455	BC079606|AB063495|BC057874
Pik3cb	phosphatidylinositol3-kinase,catalytic,betapolypeptide	1.28914	2.44382	74769	17530000	BC127073
Tdrkh	tudorandKHdomaincontainingprotein	1.28762	2.44125	72634	17400072	BC049363|BC057030|BC031886
Nfatc1	nuclearfactorofactivatedTcells,cytoplasmic,calcineurindependent1	1.28643	2.43924	18018	17355670	EU887569|EU887572|AF049606|AF087434|AF239169|BC061509|EU887567|EU887568|EU887570|EU887571
Fam19a3	familywithsequencesimilarity19,memberA3	1.28392	2.43499	329731	17408755	BC118531|AY325122
Wdfy1	WDrepeatandFYVEdomaincontaining1	1.28156	2.43102	69368	17224745	BC025226
n-R5s151	nuclearencodedrRNA5S151	1.28142	2.43078		17474128
Atp6v1a	ATPase,H+transporting,lysosomalV1subunitA	1.28124	2.43048	11964	17330523	BC038392|AK140873
Bex6	brainexpressedgene6	1.27928	2.42718	328660	17324745	AK139543|AY833559|BC132130|BC132132
Ndufs6|Gm6415	NADHdehydrogenase(ubiquinone)Fe-Sprotein6|predictedpseudogene6415	1.27927	2.42717	407785///623286	17548616	BC086933
Tap1	transporter1,ATP-bindingcassette,sub-familyB(MDR/TAP)	1.27892	2.42658	21354	17336432	BC013802|BC024897|M55637|U60018|U60019|U60020|U60021|U60022|U60023|BC031584|AK040629
Edil3	EGF-likerepeatsanddiscoidinI-likedomains3	1.27754	2.42425	13612	17288992	AF031524|AF031525|AK046885|AK157810|BC056386
Atp5k	ATPsynthase,H+transporting,mitochondrialF1F0complex,subunitE	1.27658	2.42264	11958	17450741	BC028438|BC089550|AK011342
Oxnad1	oxidoreductaseNAD-bindingdomaincontaining1	1.27576	2.42126	218885	17298488	BC019806|AK028649
Luzp4	leucinezipperprotein4	1.2736	2.41764	434865	17538495
Ecsit	ECSIThomolog(Drosophila)	1.2688	2.4096	26940	17524914	AF182510|BC004583|BC016424
Gm23201|1500012F01Rik	predictedgene,23201|RIKENcDNA1500012F01gene	1.26846	2.40904	68949	17379873
Tank	TRAFfamilymember-associatedNf-kappaBactivator	1.26582	2.40464	21353	17371101	AK031559|BC033282|BC052685|U59864|AK165994|BC026148|U51907
G530011O06Rik	RIKENcDNAG530011O06gene	1.26542	2.40398	654820	17546212	AK134468
Uqcrc1	ubiquinol-cytochromecreductasecoreprotein1	1.26395	2.40153	22273	17521996	BC022926|BC030064|BC018405
Foxred1	FAD-dependentoxidoreductasedomaincontaining1	1.26357	2.4009	235169	17525363	BC024806|BC027386|AK054231
Oas3	2-5oligoadenylatesynthetase3	1.26293	2.39983	246727	17452070	AB067534|AF453830|BC141055|AK158392
Snord42b	smallnucleolarRNA,C/Dbox42B	1.2593	2.39379	100529077	17266372
Matk	megakaryocyte-associatedtyrosinekinase	1.2592	2.39362	17179	17235626	AK013606|AK079816|AK158883|BC111864|D45243|L27738|U05210|BC060086
Rilpl2	Rabinteractinglysosomalprotein-like2	1.25881	2.39299	80291	17452853	AK133760|BC003324|AK171419
Hyal3	hyaluronoglucosaminidase3	1.25725	2.39039	109685	17521448	AY048681|BC018457|AF074489
Larp1b	Laribonucleoproteindomainfamily,member1B	1.25696	2.38991	214048	17397320	AK163348|BC025528
Mrpl52	mitochondrialribosomalproteinL52	1.25687	2.38977	68836	17300273	BC028522|BC060043|AK081551
Fahd1	fumarylacetoacetatehydrolasedomaincontaining1	1.25345	2.38411	68636	17342038	BC011330|BC026949
Usmg5|LOC102639577|LOC102637290|Gm14539	upregulatedduringskeletalmusclegrowth5|up-regulatedduringskeletalmusclegrowthprotein5-like|predictedgene14539	1.25239	2.38235	66477///102639577///102637290	17365456	AK008511|BC024355|BC087919|AJ290947
Snord42a	smallnucleolarRNA,C/Dbox42A	1.25211	2.38189	100529076	17266368	AF357366
Fgl2	fibrinogen-likeprotein2	1.25171	2.38123	14190	17435089	BC028893
Tmem199	transmembraneprotein199	1.25126	2.38049	195040	17266466	AK160676|BC064015|BC147070|BC147071
Avpi1	argininevasopressin-induced1	1.2479	2.37496	69534	17364813	BC027646
Timm17a	translocaseofinnermitochondrialmembrane17a	1.24704	2.37353	21854	17227297	AF106620|BC010830|BC098216
n-R5s156	nuclearencodedrRNA5S156	1.24611	2.37201		17480566
Ndufa11|Gm4943	NADHdehydrogenase(ubiquinone)1alphasubcomplex11|predictedpseudogene4943	1.24383	2.36827	69875///239760	17547939	BC053075|BC059729
Gm5617	predictedgene5617	1.24366	2.36798	434402	17516997	BC011344
Cd74	CD74antigen(invariantpolypeptideofmajorhistocompatibilitycomplex,classIIantigen-associated)	1.24276	2.36651	16149	17350982	BC003476|BC096435|X00496
Galnt6	UDP-N-acetyl-alpha-D-galactosamine:polypeptideN-acetylgalactosaminyltransferase6	1.24044	2.36271	207839	17321790	BC119324|BC119326
Sdhb	succinatedehydrogenasecomplex,subunitB,ironsulfur(Ip)	1.23963	2.36137	67680	17420897	BC051934|BC013509
Nanp	N-acetylneuraminicacidphosphatase	1.23347	2.35132	67311	17340397	BC018527|BC083086
Tiam2	Tcelllymphomainvasionandmetastasis2	1.23344	2.35127	24001	17332695	AB022915|BC067048|BC079600|AK162644
Fkbp3	FK506bindingprotein3	1.23246	2.34967	30795	17281419	AF110812|AF135595|BC002122|AK139213
Ndufs1	NADHdehydrogenase(ubiquinone)Fe-Sprotein1	1.23218	2.34922	227197	17223685	AK078590|AK166604|BC006660|BC015300
Fam198b	familywithsequencesimilarity198,memberB	1.23186	2.34869	68659	17398406	BC056975|EU797522
Tmem161b	transmembraneprotein161B	1.23027	2.3461	72745	17288952	BC051663|AK051974
Gpm6b	glycoproteinm6b	1.22736	2.34137	14758	17539611	AF254870|AF254873|AF254874|AF254875|AF254869|AF254871|AF254872|AF254876|AF254877|AF254878|AF254879|BC025165
Upp1	uridinephosphorylase1	1.22725	2.3412	22271	17247225	D44464|BC036559
Suclg1	succinate-CoAligase,GDP-forming,alphasubunit	1.22655	2.34007	56451	17459716	AF144101|BC011087
Klhl12	kelch-like12	1.22625	2.33958	240756	17217469	BC034514
Ivns1abp	influenzavirusNS1Abindingprotein	1.226	2.33917	117198	17218149	AB055737|AB055738|BC004092|BC040250|DQ914522|DQ914523
Gm12942	predictedgene12942	1.22504	2.33761	100039968	17418724	BC032280
Hsd17b10	hydroxysteroid(17-beta)dehydrogenase10	1.22415	2.33618	15108	17538852	AF233685|BC027517|U96116
Gm23136	predictedgene,23136	1.2232	2.33464		17518316
Herc6	hectdomainandRLD6	1.22174	2.33228	67138	17458962	AK007221|AK015214
Mrpl18	mitochondrialribosomalproteinL18	1.22167	2.33217	67681	17340943	AK007465|AK010150|BC011425
Slfn5	schlafen5	1.22155	2.33197	327978	17254153	AY261804|AY261805|BC117909|BC117910
Tmem251	transmembraneprotein251	1.219	2.32785	320351	17278104	AK172131|BC096606
Vegfb	vascularendothelialgrowthfactorB	1.21866	2.32731	22340	17362197	BC046303|U43836|U52820|U43837|U48800
Zfp273	zincfingerprotein273	1.21701	2.32465	212569	17288344	BC094501
Taco1	translationalactivatorofmitochondriallyencodedcytochromecoxidaseI	1.21643	2.32372	70207	17257502	BC029182|AK034014
Pde4dip	phosphodiesterase4Dinteractingprotein(myomegalin)	1.21613	2.32322	83679	17408211	BC141185|BC145504|AK141917|BC050783|AK083867|BC025653|BC141172
Zfp930	zincfingerprotein930	1.21364	2.31921	234358	17501672
Pkn3	proteinkinaseN3	1.21277	2.31783	263803	17369076	BC034126
Pyurf	Pigyupstreamreadingframe	1.21178	2.31623	66459	17467166	AK029193|BC029232
Gm19705	predictedgene,19705	1.21062	2.31437	100503460	17217825
Gpr162	Gprotein-coupledreceptor162	1.20938	2.31238	14788	17470948	AK158847|AK144543|BC016413|BC031437
Gm6104	predictedgene6104	1.20816	2.31042		17221093
Acat1	acetyl-CoenzymeAacetyltransferase1	1.20754	2.30943	110446	17527123	BC024763
Ndufaf4	NADHdehydrogenase(ubiquinone)1alphasubcomplex,assemblyfactor4	1.20581	2.30666	68493	17412272	BC028764
Ndufaf1	NADHdehydrogenase(ubiquinone)1alphasubcomplex,assemblyfactor1	1.20314	2.3024	69702	17389928	BC018422
Mrps22	mitochondrialribosomalproteinS22	1.2022	2.30091	64655	17529966	BC051198|BC021882|BC037653
Gbp10	guanylate-bindingprotein10	1.20166	2.30004	626578	17450501	BC112328|BC114209|DQ985743
Tomm5|Gm8069	translocaseofoutermitochondrialmembrane5homolog(yeast)|predictedpseudogene8069	1.20148	2.29976	68512///666377	17548454
Pdha1	pyruvatedehydrogenaseE1alpha1	1.20113	2.2992	18597	17545741	BC007142|M76727
Gm25878|1500012F01Rik	predictedgene,25878|RIKENcDNA1500012F01gene	1.20033	2.29793	68949	17379871
Pnkd	paroxysmalnonkinesiogenicdyskinesia	1.196	2.29103	56695	17214166	AB041609|BC008274|BC058945
H2-Q7|H2-Q9	histocompatibility2,Qregionlocus7|histocompatibility2,Qregionlocus9	1.19575	2.29063	15018///110558	17337133	AY989883|BC120554
Gtpbp10|Gm6877	GTP-bindingprotein10(putative)|predictedpseudogene6877	1.19537	2.29004	207704	17445381	BC034507
Ccdc122	coiled-coildomaincontaining122	1.19477	2.28908	108811	17302102	BC096577|BC138881|BC138883|BC145455
Gm8203	predictedpseudogene8203	1.19378	2.28752	666634	17462057
Cbr4	carbonylreductase4	1.19206	2.28479	234309	17501427	AK031756|BC009118
LOC100862468|Nhp2l1	NHP2-likeprotein1-like|NHP2non-histonechromosomeprotein2-like1(S.cerevisiae)	1.19146	2.28384	100862468///20826	17319576
Coq3	coenzymeQ3homolog,methyltransferase(yeast)	1.18874	2.27953	230027	17412191	BC060960
Pmp22	peripheralmyelinprotein22	1.18681	2.27649	18858	17250839	BC010765|M32240|Z38110
Gng11	guaninenucleotidebindingprotein(Gprotein),gamma11	1.18385	2.27182	66066	17455793	BC039062|BC040065
Odc1	ornithinedecarboxylase,structural1	1.18284	2.27023	18263	17274294	BC033264|BC059826|BC083122
Mrpl55	mitochondrialribosomalproteinL55	1.18075	2.26694	67212	17250197	BC028538
Gm24494	predictedgene,24494	1.17908	2.26433		17411321
Galt	galactose-1-phosphateuridyltransferase	1.17828	2.26307	14430	17412932	AK088379|AK134525|AK163544|BC010985|M96265
Nmnat3	nicotinamidenucleotideadenylyltransferase3	1.17792	2.2625	74080	17520611	BC005737|BC092086|AK041526
Samm50	sortingandassemblymachinerycomponent50homolog(S.cerevisiae)	1.17774	2.26223	68653	17313688	BC119178|BC119180
Cct3	chaperonincontainingTcp1,subunit3(gamma)	1.1777	2.26215	12462	17399012	AK158254|AK158223|AK171160|BC139465|BC139467
n-R5s33|n-R5s68	nuclearencodedrRNA5S33|nuclearencodedrRNA5S68	1.17697	2.26101		17324959
Sod2	superoxidedismutase2,mitochondrial	1.17099	2.25165	20656	17333347	BC010548|CT010273|BC066063
Tcirg1	Tcell,immuneregulator1,ATPase,H+transporting,lysosomalV0proteinA3	1.17075	2.25128	27060	17361008	AB022322|AF218253|BC006761|BC085234|AF218254
Ndufv2	NADHdehydrogenase(ubiquinone)flavoprotein2	1.16974	2.24972	72900	17346802	BC030946
Ifrd2	interferon-relateddevelopmentalregulator2	1.16912	2.24875	15983	17521454	AK166130|BC037434
Atp5f1	ATPsynthase,H+transporting,mitochondrialF0complex,subunitB1	1.16839	2.24761	11950	17408863	AK151250|BC049640|BC087882|AK157544|BC089574|AK037892
Lyrm5	LYRmotifcontaining5	1.16805	2.24708	67636	17464238	AF412298|AF412299|AF412300|AY753325|BC021522
Xaf1	XIAPassociatedfactor1	1.16728	2.24589	327959	17252341	AK140315
Lctl	lactase-like	1.16558	2.24323	235435	17518278	AF309072|BC030631
Mtx2	metaxin2	1.16506	2.24243	53375	17372119	AB041562|AF053550|BC006641
Gm13910	predictedgene13910	1.16488	2.24215		17374053
Atp6v1h	ATPase,H+transporting,lysosomalV1subunitH	1.16427	2.2412	108664	17210887	BC009154|AK034165|AK081492
C030006K11Rik	RIKENcDNAC030006K11gene	1.16378	2.24044	223665	17318704	AK186599|BC019462|BC026997
Retsat	retinolsaturase(alltransretinol13,14reductase)	1.16284	2.23898	67442	17459676	EF620363|EF620364|EF620365|AY704159|BC117751
2410131K14Rik	RIKENcDNA2410131K14gene	1.16059	2.23549	76792	17441526	AK010791|BC104372|BC104373
Ptcd3	pentatricopeptiderepeatdomain3	1.15922	2.23336	69956	17467664	AK146172|BC115434|AK032831|BC060687|BC055844
Phb2	prohibitin2	1.15828	2.23191	12034	17462926	AY211613|BC145875|AY319418
Ndufaf5	NADHdehydrogenase(ubiquinone)complexI,assemblyfactor5	1.15582	2.2281	69487	17376917	BC005630|AK009123
Naa50	N(alpha)-acetyltransferase50,NatEcatalyticsubunit	1.15398	2.22527	72117	17325761	AK167141|BC046283|BC057117|BC055846
Gm24888	predictedgene,24888	1.15151	2.22146		17481682
Mmp9	matrixmetallopeptidase9	1.1507	2.22021	17395	17379606	BC046991|D12712|X72795
Mid1ip1	Mid1interactingprotein1(gastrulationspecificG12-like(zebrafish))	1.15059	2.22005	68041	17533282	BC004014|BC052899|AY263385|BC010778
Phtf2	putativehomeodomaintranscriptionfactor2	1.15011	2.21931	68770	17445755	BC052841|AK152951|AK035536|AK162226
Efna2	ephrinA2	1.14978	2.2188	13637	17235243	BC048697|U14752|U14941
Ndufs2	NADHdehydrogenase(ubiquinone)Fe-Sprotein2	1.14855	2.21692	226646	17229665	BC003898|BC016097
Tpk1	thiaminepyrophosphokinase	1.14844	2.21674	29807	17466488	AB027568|AK033192|AK087844|BC015246|BC023354
Pdhx	pyruvatedehydrogenasecomplex,componentX	1.14748	2.21527	27402	17388756	BC061231|AK046020
Clec4e	C-typelectindomainfamily4,membere	1.14677	2.21418	56619	17470627	AB024717|BC003218|CT010223
4930523C07Rik	RIKENcDNA4930523C07gene	1.14483	2.2112	67647	17218598	AK132698
Coa3	cytochromeCoxidaseassemblyfactor3	1.14472	2.21102	52469	17269839	BC026206
Coq7	demethyl-Q7	1.14406	2.21002	12850	17495553	AF080580|AF098949|BC038681|AF053770|AK137841|AK048363
Fabp5	fattyacidbindingprotein5,epidermal	1.14241	2.2075	16592	17396056	BC002008|BC100543
Cox10	cytochromecoxidaseassemblyprotein10	1.1421	2.20702	70383	17264107	AK172718|BC038046
Pstpip1	proline-serine-threoninephosphatase-interactingprotein1	1.14157	2.20621	19200	17517554	BC096761|U87814
Nudt13	nudix(nucleosidediphosphatelinkedmoietyX)-typemotif13	1.14092	2.20521	67725	17297413	BC049948|BC056982|AK038639|BC038023
Prdx3	peroxiredoxin3	1.13952	2.20307	11757	17366141	BC005626|M28723
Pgf	placentalgrowthfactor	1.134	2.19466	18654	17282664	BC016567
Chst11	carbohydratesulfotransferase11	1.13387	2.19447	58250	17235941	AB030378|BC137629|BC144793
Tgfbr1	transforminggrowthfactor,betareceptorI	1.13246	2.19232	21812	17413915	BC063260|CT010393|D25540|D28526|AK015337
Olfr177|Olfr175-ps1|Olfr176	olfactoryreceptor177|olfactoryreceptor175,pseudogene1|olfactoryreceptor176	1.132	2.19163	258998///259004///258995	17547980
Chchd3	coiled-coil-helix-coiled-coil-helixdomaincontaining3	1.13145	2.19079	66075	17465671	BC021941|AK145337
Snora44|Snhg12	smallnucleolarRNA,H/ACAbox44|smallnucleolarRNAhostgene12	1.13115	2.19033	100217418	17419407
Endog	endonucleaseG	1.13061	2.18952	13804	17369120	AB012108|BC030177
Chchd4	coiled-coil-helix-coiled-coil-helixdomaincontaining4	1.13042	2.18922	72170	17469030	BC019405|AK012745
Itgav	integrinalphaV	1.12967	2.18808	16410	17372515	U14135
Mrpl51	mitochondrialribosomalproteinL51	1.12937	2.18763	66493	17463140	AB049960|BC021535|BC094621|BC100602
Clec1b	C-typelectindomainfamily1,memberb	1.12688	2.18386	56760	17463520	BC064054|AF201457|EF070191|EF070192|AK154961
9430016H08Rik	RIKENcDNA9430016H08gene	1.12676	2.18367	68115	17212935	BC024945|BC071241
Cdk6	cyclin-dependentkinase6	1.12645	2.18321	12571	17434297	AF132483|BC119360|BC120595
Fam136a	familywithsequencesimilarity136,memberA	1.12625	2.1829	66488	17460393	BC024049|BC103775
Mrpl38	mitochondrialribosomalproteinL38	1.12486	2.18081	60441	17272186	BC002319|BC030739|AK014632
Il1r2	interleukin1receptor,typeII	1.12419	2.17979	16178	17212174	CT010182|BC032962
Cct6a	chaperonincontainingTcp1,subunit6a(zeta)	1.12127	2.17539	12466	17442925	BC069917|BC094352|BC018459
Mrgpra9|Mrgprx3-ps	MAS-relatedGPR,memberA9|MAS-relatedGPR,memberX3,pseudogene	1.1209	2.17482	668725	17491315
Phf11a	PHDfingerprotein11A	1.12013	2.17366	219131	17307269	BC116758|BC116760|EU155109
Mrps18b	mitochondrialribosomalproteinS18B	1.11983	2.17321	66973	17344497	AB049954|BC021752
Mpp5	membraneprotein,palmitoylated5(MAGUKp55subfamilymember5)	1.11939	2.17255	56217	17276714	AF199008|BC138624
Gucd1	guanylylcyclasedomaincontaining1	1.11857	2.17131	68778	17241822	AK034509|AK088820|BC024851|BC043463|BC118613|BC119795|AK040832
Mrpl42	mitochondrialribosomalproteinL42	1.11759	2.16984	67270	17244506	BC024337
Eci1	enoyl-CoenzymeAdeltaisomerase1	1.11758	2.16983	13177	17334253	BC022712|BC054444
Clic4	chlorideintracellularchannel4(mitochondrial)	1.11553	2.16674	29876	17431394	AF102578|BC046384|BC052890|CT010279
Atp6v0b	ATPase,H+transporting,lysosomalV0subunitB	1.11523	2.1663	114143	17428946	AB060654|AF356006|BC030393|BC009169
Tomm22	translocaseofoutermitochondrialmembrane22homolog(yeast)	1.11483	2.1657	223696	17313016	AK008133|BC056920
Rdh13	retinoldehydrogenase13(all-transand9-cis)	1.11409	2.16459	108841	17485724	AK034180|BC082583
Spryd7	SPRYdomaincontaining7	1.11407	2.16455	66674	17307493	AK137685|BC037015
Got1	glutamateoxaloacetatetransaminase1,soluble	1.11346	2.16364	14718	17364932	BC002057|J02623
Ifi35	interferon-inducedprotein35	1.11328	2.16337	70110	17256734	BC008158
Dlat	dihydrolipoamideS-acetyltransferase(E2componentofpyruvatedehydrogenasecomplex)	1.1127	2.16251	235339	17526861	BC026680|BC031495|BC069862
n-R5s136	nuclearencodedrRNA5S136	1.11211	2.16162	100861491	17513976
Ccdc109b	coiled-coildomaincontaining109B	1.11208	2.16157	66815	17410332	BC049571
Tmem144	transmembraneprotein144	1.11104	2.16002	70652	17406129	BC018493
Mrps27	mitochondrialribosomalproteinS27	1.11031	2.15892	218506	17289439	BC049149|AK172922
Mrps17	mitochondrialribosomalproteinS17	1.10753	2.15476	66258	17442898	AK009568|AK171397|BC003890|AB049951
Gm25091|Gm15682|Gm10045|Gm11703|Gm13653|Gm5528|Gm5445|Rpl21	predictedgene,25091|predictedgene15682|predictedpseudogene10045|predictedgene11703|predictedgene13653|predictedgene5528|predictedgene5445|ribosomalproteinL21	1.1039	2.14936	100504174///100043348///100043184///545423///433319///432725///19933	17444802
Hspd1	heatshockprotein1(chaperonin)	1.10356	2.14884	15510	17223228	BC016400|BC018545|BC106112
Prkch	proteinkinaseC,eta	1.10253	2.14731	18755	17276302	AK076352|BC031121|D90242
Mrps36-ps1	mitichondrialribosomalproteinS36,pseudogene1	1.10251	2.14728		17346001
Stat1	signaltransducerandactivatoroftranscription1	1.10147	2.14573	20846	17212750	BC004808|U06924|AK088874
Trbc1|Tcrb-J	Tcellreceptorbeta,constantregion1|Tcellreceptorbeta,joiningregion	1.10063	2.14449	21580	17457787	M97158
1700071K01Rik	RIKENcDNA1700071K01gene	1.09993	2.14344	237880	17266749	BC139179|BC139181
Fabp5|Gm6166	fattyacidbindingprotein5,epidermal|predictedgene6166	1.09938	2.14263	16592	17548717	BC002008|BC100543
Nsun2	NOL1/NOP2/Sundomainfamilymember2	1.09927	2.14246	28114	17288387	BC013625|DQ490066
Gm20463	predictedgene20463	1.09926	2.14245		17336634
Rrs1	RRS1ribosomebiogenesisregulatorhomolog(S.cerevisiae)	1.09886	2.14186	59014	17211000	BC003481|BC055925
Ndufb2	NADHdehydrogenase(ubiquinone)1betasubcomplex,2	1.09886	2.14185	68198	17457540	AK019008|BC013510|AK216480
Bola3	bolA-like3(E.coli)	1.09591	2.13748	78653	17460073	BC049748|AK218122|BC116947|BC116949
4632404H12Rik	RIKENcDNA4632404H12gene	1.09565	2.13709	74034	17407133	BC063049|BC106127|BC080683
Gm22565	predictedgene,22565	1.09512	2.13632		17498876
Ifi204	interferonactivatedgene204	1.09391	2.13451	15951	17230045	BC010546|CT010351|M31419
Camk2a	calcium/calmodulin-dependentproteinkinaseIIalpha	1.09364	2.13412	12322	17351001	BC031745
Snora74a	smallnucleolarRNA,H/ACAbox74A	1.09275	2.1328	436583	17349552	X94291
Fabp5|Gm6166	fattyacidbindingprotein5,epidermal|predictedgene6166	1.09162	2.13114	16592	17548238	BC002008|BC100543
Atad3a	ATPasefamily,AAAdomaincontaining3A	1.09145	2.13087	108888	17433860	AF343079|AK173141|BC023301|BC058373|BC060036
2200002J24Rik	RIKENcDNA2200002J24gene	1.0904	2.12934	69147	17476490	BC048568
Clec12a	C-typelectindomainfamily12,membera	1.08976	2.12839	232413	17463509	BC094904
Atp6v0c	ATPase,H+transporting,lysosomalV0subunitC	1.08832	2.12626	11984	17457343	BC083129|M64298
Lmna	laminA	1.08803	2.12583	16905	17406783	BC015302|BC094020|D14850|DQ832702|DQ832703|AK046430
Snord16a	smallnucleolarRNA,C/Dbox16A	1.08564	2.12232	100217453	17518312
Dlst	dihydrolipoamideS-succinyltransferase(E2componentof2-oxo-glutaratecomplex)	1.08497	2.12133	78920	17277352	BC006702|BC024066|CT010197|AK019713
Plxna2	plexinA2	1.08191	2.11684	18845	17220974	BC068155|D86949
0610012G03Rik	RIKENcDNA0610012G03gene	1.08139	2.11608	106264	17329774	BC021536
Ndufs3	NADHdehydrogenase(ubiquinone)Fe-Sprotein3	1.08125	2.11587	68349	17388074	AK160888|BC027270|BC119267|BC119269
Etfa	electrontransferringflavoprotein,alphapolypeptide	1.07557	2.10756	110842	17527353	BC003432|BC096645
Mrps10	mitochondrialribosomalproteinS10	1.07461	2.10615	64657	17338233	BC048912|AK142675|AK136970
Wdr61	WDrepeatdomain61	1.07301	2.10382	66317	17527295	AF309554|AK077037|BC023026|EF011623|AK049527
Fktn	fukutin	1.07233	2.10282	246179	17414228	AB077383|AK052357|AK142744|BC017538|AK085931
Idh3b	isocitratedehydrogenase3(NAD+)beta	1.07207	2.10244	170718	17391608	AY035212|BC009022
Gm20830|Gm21301|Gm20834	predictedgene,20830|predictedgene,21301|predictedgene,20834	1.07188	2.10217	100040196///100861888///100040263	17546982
Atp5e	ATPsynthase,H+transporting,mitochondrialF1complex,epsilonsubunit	1.07114	2.10109	67126	17395165	AK131585|AY341882|BC024339|BC046612
Ndufa10	NADHdehydrogenase(ubiquinone)1alphasubcomplex10	1.07066	2.10039	67273	17225564	AK046292|BC003439
Fcgr1	Fcreceptor,IgG,highaffinityI	1.0701	2.09958	14129	17408024	AF143154|AF143155|AF143156|AF143157|AF143158|AF143159|AF143160|AF143161|AF143162|AF143163|AF143164|AF143165|AF143166|AF143167|AF143168|AF143169|AF143170|AF143171|AF143172|AF143173|AF143174|AF143175|AF143176|AF143177|AF143178|AF143179|AF143180|AF143187|AF143188|M31314|AF143186|AF143181|AF143182|AF143183|AF143184
Acaa2	acetyl-CoenzymeAacyltransferase2(mitochondrial3-oxoacyl-CoenzymeAthiolase)	1.06712	2.09525	52538	17351811	BC028901
Tom1l1	targetofmyb1-like1(chicken)	1.06712	2.09525	71943	17267745	BC004710|AF395837
Slc16a7	solutecarrierfamily16(monocarboxylicacidtransporters),member7	1.06693	2.09497	20503	17245648	AF058054|AK076612|BC117803|BC117804|BC126960|CT010191
Oit3	oncoproteininducedtranscript3	1.06563	2.09308	18302	17241001	AF356506|AF517106|AF517107|AY180915
Mrpl11	mitochondrialribosomalproteinL11	1.0605	2.08566	66419	17356314	AB049639|BC046750
Bdh1	3-hydroxybutyratedehydrogenase,type1	1.06049	2.08565	71911	17324643	AK076718|AK146321|BC043683|BC096457
Pja1	prajaringfinger1,E3ubiquitinproteinligase	1.06	2.08493	18744	17543451	AF335250|AF335251|BC025975|BC037616|AF335252|U06944
Cgref1	cellgrowthregulatorwithEFhanddomain1	1.05949	2.08419	68567	17446767	BC023116
Gm22732	predictedgene,22732	1.05922	2.08381		17412717
C1qbp	complementcomponent1,qsubcomponentbindingprotein	1.05911	2.08365	12261	17265422	AF300619|AK010746|BC038075
Fam122a	familywithsequencesimilarity122,memberA	1.05876	2.08314	68034	17363624	BC028637|AK010777|BC083062
Ndufs7	NADHdehydrogenase(ubiquinone)Fe-Sprotein7	1.05842	2.08265	75406	17235268	BC013503
Ndufv1	NADHdehydrogenase(ubiquinone)flavoprotein1	1.05718	2.08086	17995	17361056	BC014818|BC041682
Mettl22	methyltransferaselike22	1.05708	2.08072	239706	17322735	BC024814
Timmdc1	translocaseofinnermitochondrialmembranedomaincontaining1	1.05139	2.07253	76916	17330380	AK015460|BC002243
Gm24405	predictedgene,24405	1.04913	2.06929		17220016
Mtfp1	mitochondrialfissionprocess1	1.04803	2.0677	67900	17259929	BC058737
Isg20	interferon-stimulatedprotein	1.04751	2.06697	57444	17479317	AF217484|BC022751
Ndufb9	NADHdehydrogenase(ubiquinone)1betasubcomplex,9	1.04694	2.06614	66218	17311796	AJ300739|BC031539
Tbrg1	transforminggrowthfactorbetaregulatedgene1	1.04442	2.06253	21376	17525661	AK131158|BC021331|BC040813|BC043022|BC065795|DQ144541|AK131638
Isca2	iron-sulfurclusterassembly2homolog(S.cerevisiae)	1.04389	2.06177	74316	17277294	AK019988|BC022589
Antxr2	anthraxtoxinreceptor2	1.04369	2.06149	71914	17449939	AK155460|BC076595|EU234005|BC003908
Mrps9	mitochondrialribosomalproteinS9	1.04274	2.06013	69527	17212318	AK144656|BC116437|BC022587|BC083159
Ndufc2|LOC102641347	NADHdehydrogenase(ubiquinone)1,subcomplexunknown,2|NADHdehydrogenase[ubiquinone]1subunitC2-like	1.04229	2.05949	68197///102641347	17480343	BC002097|AK008502
Timm44	translocaseofinnermitochondrialmembrane44	1.04216	2.05931	21856	17507262	BC023454|BC110677|BC117523|BC117524|U69898
Naa20	N(alpha)-acetyltransferase20,NatBcatalyticsubunit	1.04203	2.05913	67877	17377199	BC009157|BC096451|BC116374
1190005I06Rik|Gm27021	RIKENcDNA1190005I06gene|predictedgene,27021	1.04182	2.05883	68918	17513534	BC027666
Cox6b1	cytochromecoxidase,subunitVIbpolypeptide1	1.04159	2.0585	110323	17489223	BC024343|AK011089
Cd69	CD69antigen	1.0415	2.05836	12515	17471502	BC128272|BC128273|BC139135|BC139136
Sccpdh	saccharopinedehydrogenase(putative)	1.04065	2.05715	109232	17220034	BC025803|AK053698
Mgst3	microsomalglutathioneS-transferase3	1.04063	2.05712	66447	17229403	BC029669
LOC102631551|Gm26676	uncharacterizedLOC102631551|predictedgene,26676	1.03965	2.05573	102631551	17352166	AK039137
Timm23|Gm10233|Gm10171|Gm16209|Gm7493	translocaseofinnermitochondrialmembrane23|predictedpseudogene10233|predictedgene10171|predictedgene16209|predictedgene7493	1.03856	2.05417	53600	17304860	AB021122|BC037022|BC062963|BC069903|BC096669|BC132019|BC132319
Cox4i1	cytochromecoxidasesubunitIVisoform1	1.03796	2.05332	12857	17506273	AK002943|AK019276|BC132269|BC132275|M37829
Sdhc	succinatedehydrogenasecomplex,subunitC,integralmembraneprotein	1.03676	2.05161	66052	17229629	BC005779|BC083091
Mrps28	mitochondrialribosomalproteinS28	1.03669	2.05152	66230	17404021	BC028530
Apoa1bp	apolipoproteinA-Ibindingprotein	1.03571	2.05012	246703	17406656	AJ344092|AY566271|BC058362|BC050084
Mir1945	microRNA1945	1.03416	2.04792	100316833	17328220
mt-Tt	mitochondriallyencodedtRNAthreonine	1.03292	2.04617		17532635
Malt1	mucosaassociatedlymphoidtissuelymphomatranslocationgene1	1.03261	2.04572	240354	17351330	BC110487|BC110488|AK045200|AK164626|BC046536
Supt3	suppressorofTy3	1.03216	2.04509	109115	17337872	BC051540|BC096051
Oxr1	oxidationresistance1	1.03201	2.04487	170719	17311286	AF324899|AF333985|AK052714|BC003927|BC089183|BC098491|AK040881
Plin3	perilipin3	1.03173	2.04448	66905	17346216	BC011116|DQ257436
Ggact	gamma-glutamylaminecyclotransferase	1.0313	2.04387	223267	17309688	BC006662|BC080839
Tmem120a	transmembraneprotein120A	1.03109	2.04356	215210	17453617	BC046757
Grpel1	GrpE-like1,mitochondrial	1.02768	2.03875	17713	17436931	AK139561|BC002284
Ap5s1	adaptor-relatedprotein5complex,sigma1subunit	1.02526	2.03532	69596	17376466	BC048399
Atp6v1g1|Gm13453	ATPase,H+transporting,lysosomalV1subunitG1|predictedgene13453	1.02443	2.03416	66290	17414760	AK081611|AK159558|AB076406|BC003429|BC088836
Fastk	Fas-activatedserine/threoninekinase	1.02402	2.03357	66587	17446185	AF168682|AK164317|BC013547|AK166508
H2-Q7|H2-Q9|H2-Q5	histocompatibility2,Qregionlocus7|histocompatibility2,Qregionlocus9|histocompatibility2,Qregionlocus5	1.02239	2.03128	15018///110558///15016	17549216	AY989883|BC096584|BC120554|M29881
Emc4	ERmembraneproteincomplexsubunit4	1.02235	2.03123	68032	17389324	BC051926
Irgm1	immunity-relatedGTPasefamilyMmember1	1.02208	2.03084	15944	17262202	AK083346|BC145957|U19119
2010320M18Rik	RIKENcDNA2010320M18gene	1.02152	2.03006	72093	17502049	BC051496|BC092380
Mapk6	mitogen-activatedproteinkinase6	1.02148	2.03	50772	17528836	BC100385|AF132850|BC048779|BC052420
Spp1	secretedphosphoprotein1	1.02135	2.02982	20750	17439830	AF515708|BC002113|BC057858|BC080720|CT010357|J04806|X16151|AK155231
G3bp1	GTPaseactivatingprotein(SH3domain)bindingprotein1	1.02127	2.02971	27041	17249833	AB001927|AK141689|BC021156
Mrps18b|Gm13552	mitochondrialribosomalproteinS18B|predictedgene13552	1.02109	2.02945	66973///100038999	17385483	BC021752|AB049954
Atp5b	ATPsynthase,H+transportingmitochondrialF1complex,betasubunit	1.01919	2.02679	11947	17238278	AF030559|BC037127|BC046616
Ciao1	cytosoliciron-sulfurproteinassembly1	1.01901	2.02653	26371	17391247	BC004089
Ndufb5	NADHdehydrogenase(ubiquinone)1betasubcomplex,5	1.01901	2.02653	66046	17396750	BC025155
Zfp263	zincfingerprotein263	1.01691	2.02358	74120	17322455	AF499776|BC029993|BC060162|BC056222|AK182706
Prrg4	prolinerichGla(G-carboxyglutamicacid)4(transmembrane)	1.0169	2.02356	228413	17388999	AK166405|BC099390|BC115470|BC151011|BC151019
Slco4a1	solutecarrierorganicaniontransporterfamily,member4a1	1.01654	2.02306	108115	17380766	AK172688|BC030719|BC030720|BC033602
Mmachc	methylmalonicaciduriacblCtype,withhomocystinuria	1.01479	2.02061	67096	17428702	AK084194|BC054756
Gm14446	predictedgene14446	1.01476	2.02056	667373	17364126
Tmem60	transmembraneprotein60	1.01381	2.01924	212090	17435048	BC027828
H2-T22|H2-T9	histocompatibility2,Tregionlocus22|histocompatibility2,Tregionlocus9	1.01302	2.01813	15039///15051	17344593	AB359229|M35243|M35245|M35247
Nudt14	nudix(nucleosidediphosphatelinkedmoietyX)-typemotif14	1.01249	2.01739	66174	17284280	AK003991|BC025444
Dars	aspartyl-tRNAsynthetase	1.01234	2.01718	226414	17226572	BC008638
B3galt6	UDP-Gal:betaGalbeta1,3-galactosyltransferase,polypeptide6	1.01101	2.01532	117592	17433931	AY050569|BC057933|BC082998|AK162590
Cox7b	cytochromecoxidasesubunitVIIb	1.0103	2.01433	66142	17548981	BC024350|BC089538
Dyrk2	dual-specificitytyrosine-(Y)-phosphorylationregulatedkinase2	1.00938	2.01304	69181	17245334	BC085145
Gm23130	predictedgene,23130	1.00894	2.01243		17239755
Tor3a	torsinfamily3,memberA	1.00861	2.01197	30935	17228563	AK151390|BC071216
Slc39a13	solutecarrierfamily39(metaliontransporter),member13	1.00711	2.00989	68427	17388104	BC020106|BC100463|BC125525|BC137752
Atp5l	ATPsynthase,H+transporting,mitochondrialF0complex,subunitG	1.00564	2.00784	27425	17526421	AK146520|BC086880
Uqcc2	ubiquinol-cytochromecreductasecomplexassemblyfactor2	1.00487	2.00676	67267	17342689	BC030629
Mrpl53|Ccdc142	mitochondrialribosomalproteinL53|coiled-coildomaincontaining142	1.00486	2.00675	68499///243510	17459947	BC022162|BC065995
Gm26205	predictedgene,26205	1.00408	2.00566		17441808	AK141707
Nt5c3	5-nucleotidase,cytosolicIII	1.00374	2.00519	107569	17467128	AK011894|BC038029
Gm25183	predictedgene,25183	1.0031	2.0043		17321489
		1.00001	2.00002		17435748
