# Supplementary material for: Transcriptomic Characterization Reveals Mitochondrial Involvement in Nrf2/Keap1-Mediated Osteoclastogenesis
Source: Antioxidants (Basel). 2024 Dec 20;13(12):1575. doi: 10.3390/antiox13121575 (PMC11673794; doi:10.3390/antiox13121575)
Supplement: Supplementary file 1 [file antioxidants-13-01575-s001.zip › Supplementary Table S7_Nrf2KO_Keap1KO_down_all.xlsx]

## Sheet: Sheet1
Supplementary Table S6:	Downregulated genes in Nrf2 KO compared to Keap1 KO
Gene Symbol	Gene Description	Fold Change (log)	Fold Change	Entrezgene	Probeset_ID	GenBank
Nqo1	NAD(P)Hdehydrogenase,quinone1	-6.13159	0.0142629	18104	17512732	BC004579|U12961|CT010284
Ctse	cathepsinE	-5.38007	0.0240126	13034	17217035	BC005432|CT010252|AK165242
Cxcl14	chemokine(C-X-Cmotif)ligand14	-5.11595	0.0288368	57266	17293006	AF144754|AF192557|BC079661|BC147274|BC147275|AF252873
Rnf128	ringfingerprotein128	-4.9972	0.0313106	66889	17538096	AF426411|AY112656|BC010477
Me1	malicenzyme1,NADP(+)-dependent,cytosolic	-4.56834	0.0421496	17436	17529398	J02652|M26756|AK006387|BC003287|BC011081|BC080660|BC094028
Mmp12	matrixmetallopeptidase12	-4.52417	0.04346	17381	17514495	AK171435|BC019135|CT010377|M82831|AK089295|AK169965
Slc39a4	solutecarrierfamily39(zinctransporter),member4	-4.32014	0.0500619	72027	17318587	AB052762|BC023498
Ednrb	endothelinreceptortypeB	-4.04007	0.0607878	13618	17309268	BC026553|U32329
Gclm	glutamate-cysteineligase,modifiersubunit	-3.97021	0.063804	14630	17402283	BC132404|BC138783|CT010256|U95053
Tanc2	tetratricopeptiderepeat,ankyrinrepeatandcoiled-coilcontaining2	-3.95715	0.0643841	77097	17257405	AK173111
Slc7a11	solutecarrierfamily7(cationicaminoacidtransporter,y+system),member11	-3.85024	0.0693366	26570	17405082	AB022345|AY766236|AY766237|BC141402|BC141408|AK037490
A530064D06Rik	RIKENcDNAA530064D06gene	-3.77034	0.0732848	328830	17345775	EU003111
Cbr3	carbonylreductase3	-3.72808	0.0754634	109857	17327264	BC028763|BC087735|BC096658
Gatm	glycineamidinotransferase(L-arginine:glycineamidinotransferase)	-3.3948	0.0950742	67092	17390810	BC003879
Fabp7	fattyacidbindingprotein7,brain	-3.33452	0.0991313	12140	17233384	AK163791|BC055280|BC057090|CT010401
LOC100038947	signal-regulatoryproteinbeta1-like	-3.31369	0.100573	100038947	17404217
Nlrp1c-ps	NLRfamily,pyrindomaincontaining1C,pseudogene	-3.27025	0.103647	627984	17265526	BC141384|DQ117602
Lrrc32	leucinerichrepeatcontaining32	-3.26358	0.104127	434215	17480485
Gsta3	glutathioneS-transferase,alpha3	-3.25283	0.104906	14859	17211405	BC147272|BC147273|M73483|BC009805
Gsta4	glutathioneS-transferase,alpha4	-3.23262	0.106386	14860	17519649	BC012639|L06047|AK011841
Prkar2b	proteinkinase,cAMPdependentregulatory,typeIIbeta	-3.16298	0.111647	19088	17280590	AK081805|BC048710
Il1f9	interleukin1family,member9	-3.11743	0.115228	215257	17367652	AK156687|AY071843|BC116227|BC116228
Treml4	triggeringreceptorexpressedonmyeloidcells-like4	-3.11211	0.115654	224840	17338378	AY465531|AY465532|AY557629|BC117091|BC137666|DQ087185|DQ186654|DQ186655|AY465530
Cat	catalase	-3.10238	0.116437	12359	17388803	AY040626|BC013447|L25069|M62897
Bgn	biglycan	-3.09844	0.116755	12111	17535558	BC005452|BC019502|BC052857|L20276|X53928
Gclc	glutamate-cysteineligase,catalyticsubunit	-3.07104	0.118994	14629	17519579	BC019374|U85414|U85498
Serpine1	serine(orcysteine)peptidaseinhibitor,cladeE,member1	-3.04771	0.120934	18787	17453819	BC054091|M33960
Pdlim4	PDZandLIMdomain4	-3.03708	0.121828	30794	17262798	BC030068|AK035513
Acss2	acyl-CoAsynthetaseshort-chainfamilymember2	-3.00078	0.124933	60525	17378359	AK029262|BC051432|AF216873
Gfra2	glialcelllinederivedneurotrophicfactorfamilyreceptoralpha2	-2.94743	0.129639	14586	17301823	AF002701|AF079107|AF079108|BC138561|AK133028
Prl2c2|Prl2c3|Prl2c4|Gm7040|Prl2c5|Prl2c1	prolactinfamily2,subfamilyc,member2|prolactinfamily2,subfamilyc,member3|prolactinfamily2,subfamilyc,member4|predictedgene7040|prolactinfamily2,subfamilyc,member5|Prolactinfamily2,subfamilyc,member1	-2.91608	0.132487	18811///18812///26421///630663///107849///666317	17290674	BC056203|BC064771|BC080826|BC100300|BC145439|K02245|BC058816|BC064772|BC100299|BC132078|BC132080|K03235|AF128884|BC132514|BC132516
Bin2	bridgingintegrator2	-2.90894	0.133144	668218	17321768
Abcc3	ATP-bindingcassette,sub-familyC(CFTR/MRP),member3	-2.8337	0.140272	76408	17267846	AF534127|AF534128|AF534129|AY795569|AY841885|BC150788
Cnn1	calponin1	-2.81669	0.141936	12797	17515402	Z19542|BC138863|BC138864|BC145446
Tagln	transgelin	-2.81593	0.14201	21345	17526576	BC003795|L41154|U36588
Cd36	CD36antigen	-2.78436	0.145152	12491	17445715	BC010262|L23108
Car3	carbonicanhydrase3	-2.73379	0.15033	12350	17396152	BC011129|M27796|AK075630
Ttc12	tetratricopeptiderepeatdomain12	-2.72115	0.151654	235330	17526753	BC056616|AK076457
Ptgs1	prostaglandin-endoperoxidesynthase1	-2.71764	0.152023	19224	17370309	AK167357|BC005573|BC023322|CT010314|M34141|AY547265
Tmc8	transmembranechannel-likegenefamily8	-2.64522	0.159848	217356	17258813	AK220211|AY236501|AY263160|BC138254|BC145210
Dmpk	dystrophiamyotonica-proteinkinase	-2.63895	0.160545	13400	17474454	BC024150|BC075715
Cd81	CD81antigen	-2.63792	0.160659	12520	17485297	BC011433
Dapk1	deathassociatedproteinkinase1	-2.62629	0.16196	69635	17287984	AK009701|AY245540|AY245541|BC057317|BC060161
Sort1	sortilin1	-2.62028	0.162636	20661	17401673	AF175279|BC056343
Tmem47	transmembraneprotein47	-2.61011	0.163786	192216	17536067	BC019751|AK031346
Nid1|Gm2399	nidogen1|predictedgene2399	-2.59728	0.16525	18073	17285225	AK049585|BC131669
Loxl1	lysyloxidase-like1	-2.52292	0.17399	16949	17527694	AF357006|BC037999|BC003973|BC098243
Slco2a1	solutecarrierorganicaniontransporterfamily,member2a1	-2.5107	0.17547	24059	17520905	AF323958|BC035200
Mfsd6	majorfacilitatorsuperfamilydomaincontaining6	-2.50606	0.176035	98682	17222925	AB247936|AK046866|AK171946|BC017534
Itga8	integrinalpha8	-2.47398	0.179994	241226	17381717
Grb10	growthfactorreceptorboundprotein10	-2.45965	0.181791	14783	17260668	AF022072|AK169000|BC016111
Blvrb	biliverdinreductaseB(flavinreductase(NADPH))	-2.45789	0.182013	233016	17475580	BC006617|BC027279
Fads1	fattyaciddesaturase1	-2.45149	0.182822	76267	17357460	AB072976|BC022139|BC026831|BC026848|BC063053|KF987079|AK080706
Col12a1	collagen,typeXII,alpha1	-2.45129	0.182848	12816	17529099	U25652|AK076278|AK028536|AK164846
Gm24996	predictedgene,24996	-2.44883	0.183159		17386709
Ptger2	prostaglandinEreceptor2(subtypeEP2)	-2.44272	0.183937	19217	17299180	BC005440|D50589
Pdgfra	plateletderivedgrowthfactorreceptor,alphapolypeptide	-2.43305	0.185173	18595	17438246	BC053036|M57683|M84607|AK081664|AK145097
Cyr61	cysteinerichprotein61	-2.41363	0.187684	16007	17410974	BC066019|M32490
Myl9	myosin,lightpolypeptide9,regulatory	-2.40897	0.18829	98932	17378663	BC049974|BC055439
Tcf7l2	transcriptionfactor7like2,Tcellspecific,HMGbox	-2.40855	0.188344	21416	17360501	AJ223070|BC052022|AF107298|AF107299|AF363724|AF363725|AF363726|AK052583|AK132465|AY072035
Gm23181	predictedgene,23181	-2.39711	0.189845		17225811
Acta2	actin,alpha2,smoothmuscle,aorta	-2.39669	0.1899	11475	17364098	BC064800
Nid1	nidogen1	-2.39225	0.190485	18073	17285244	AK049585|BC131669
D330045A20Rik	RIKENcDNAD330045A20gene	-2.38985	0.190802	102871	17538079	BC112416|BC113128
Ctgf	connectivetissuegrowthfactor	-2.38412	0.191561	14219	17232235	BC006783|M70642
Nedd4	neuralprecursorcellexpressed,developmentallydown-regulated4	-2.37992	0.192121	17999	17519184	BC138813|D85414|U96635
Ccl24	chemokine(C-Cmotif)ligand24	-2.35543	0.195409	56221	17453611	AF281075|BC065389|AF244367
Tinagl1	tubulointerstitialnephritisantigen-like1	-2.35146	0.195947	94242	17430576	AB050626|AK087142|BC018539|AB047402|BC005738|CT010275
Igf1	insulin-likegrowthfactor1	-2.32072	0.200168	16000	17236288	AY878192|AY878193|AK050118
Cnn3	calponin3,acidic	-2.30108	0.202912	71994	17402155	BC055711|BC085268
Atp1a3	ATPase,Na+/K+transporting,alpha3polypeptide	-2.29651	0.203555	232975	17487805	BC020177|BC034645|BC037206|BC042894|AK053751
Slc11a1	solutecarrierfamily11(proton-coupleddivalentmetaliontransporters),member1	-2.29033	0.204429	18173	17214197	AK171343|BC109137|BC109138|L13732
Mafb	v-mafmusculoaponeuroticfibrosarcomaoncogenefamily,proteinB(avian)	-2.28154	0.205678	16658	17393868	BC038256|BC016434|L36435
F3	coagulationfactorIII	-2.27461	0.206668	14066	17402181	BC016397|M26071|BC024886|M57896|CT010367
Akap12	Akinase(PRKA)anchorprotein(gravin)12	-2.27054	0.207252	83397	17231423	AB020886|AB025278|AB051563|AB070852|AB070853|AF326228|AF326230|BC071185|BC138364|BC138365
Marco	macrophagereceptorwithcollagenousstructure	-2.26762	0.207673	17167	17226327	BC132338|BC137939|U18424
Ephx1	epoxidehydrolase1,microsomal	-2.26514	0.208029	13849	17230484	BC029636|BC045194|BC057857|BC061493|U89491
Des	desmin	-2.25782	0.209088	13346	17214476	BC031760
Npnt	nephronectin	-2.24235	0.211342	114249	17410435	AB059656|AF397007|AF397008|AY035898|AY035899|BC068308
Ankrd1	ankyrinrepeatdomain1(cardiacmuscle)	-2.23298	0.21272	107765	17364176	BC037138|AF041847
Ddah1	dimethylargininedimethylaminohydrolase1	-2.2328	0.212745	69219	17403439	BC034505|BC060266
Gpx8	glutathioneperoxidase8(putative)	-2.23227	0.212823	69590	17296281	BC019664
Ptgir	prostaglandinIreceptor(IP)	-2.20854	0.216354	19222	17474217	AK033567|BC094386|D26157
Igfbp7	insulin-likegrowthfactorbindingprotein7	-2.20251	0.217259	29817	17449084	AB012886|BC092538|L75822
Prl2c3|Prl2c4|Prl2c2|Gm7040|Prl2c5	prolactinfamily2,subfamilyc,member3|prolactinfamily2,subfamilyc,member4|prolactinfamily2,subfamilyc,member2|predictedgene7040|prolactinfamily2,subfamilyc,member5	-2.19624	0.218206	18812///26421///18811///630663///107849	17290666	BC058816|BC064772|BC080826|BC100299|BC100300|BC132078|BC132080|K03235|BC056203|BC064771|BC145439|K02245
Ptgs2	prostaglandin-endoperoxidesynthase2	-2.18427	0.220024	19225	17218060	BC052900|M64291|M88242|M94967
Slc40a1	solutecarrierfamily40(iron-regulatedtransporter),member1	-2.17816	0.220957	53945	17222777	AF215637|AF226613|AF231120|BC003438|AK033987
Gm22118	predictedgene,22118	-2.17785	0.221006		17296102
Igfbp4	insulin-likegrowthfactorbindingprotein4	-2.17092	0.222069	16010	17256264	BC019836
Etv1|Gm5454	etsvariant1|predictedgene5454	-2.16899	0.222367	14009///432800	17289547	BC005645|L10426|AK035914
Actg2	actin,gamma2,smoothmuscle,enteric	-2.16848	0.222444	11468	17468183	BC002042
Mmp2	matrixmetallopeptidase2	-2.15134	0.225104	17390	17503825	BC070430|M84324|AK163248
Ly6g	lymphocyteantigen6complex,locusG	-2.14746	0.22571	546644	17312219
Sirpb1a	signal-regulatoryproteinbeta1A	-2.14097	0.226727	320832	17404200	AB112022
Gm25654	predictedgene,25654	-2.13446	0.227752		17293704
Bank1	Bcellscaffoldproteinwithankyrinrepeats1	-2.12639	0.22903	242248	17410581	AY178734|EU051378|BC026932|BC116328
B430306N03Rik	RIKENcDNAB430306N03gene	-2.12553	0.229167	320148	17338403	AK133242|AY522648|DQ087179|DQ087180
Col1a1	collagen,typeI,alpha1	-2.1225	0.229649	12842	17255260	BC042642|BC050014|BC059281|U08020
Tgfbi	transforminggrowthfactor,betainduced	-2.1024	0.232871	21810	17287827	BC129900|BC129901|L19932
Hpgd	hydroxyprostaglandindehydrogenase15(NAD)	-2.08431	0.23581	15446	17501250	BC021157|U44389|AK051168
Nlrp1b	NLRfamily,pyrindomaincontaining1B	-2.08202	0.236184	637515	17265496	BC141354|DQ117591|DQ117592|DQ117593|DQ153214
Zscan29	zincfingerSCANdomains29	-2.08153	0.236264	99334	17390433
Stk10	serine/threoninekinase10	-2.0802	0.236481	20868	17248309	BC096624|BC128363|D89728
Cx3cr1	chemokine(C-X3-Cmotif)receptor1	-2.07881	0.23671	13051	17532268	AF102269|BC012653
AF357355|Gm26922|Rian	snoRNAAF357355|predictedgene,26922|RNAimprintedandaccumulatedinnucleus	-2.07775	0.236884	100303646///75745	17278775	AB076245|AF357355
Thy1	thymuscellantigen1,theta	-2.07133	0.23794	21838	17516462	BC054436
Slc8a1	solutecarrierfamily8(sodium/calciumexchanger),member1	-2.07052	0.238073	20541	17347619	AF004666|BC079673|DQ388998|U70033|AK048160
Mgst2	microsomalglutathioneS-transferase2	-2.06364	0.239212	211666	17397475	AK133292|BC132234|BC132260|BC028535
Txnrd1	thioredoxinreductase1	-2.06295	0.239325	50493	17235915	AB027565|AF333036|BC037643|AK172383
Colec12	collectinsub-familymember12	-2.05941	0.239915	140792	17348282	AB038519|AB078434|BC057936
Abcd2	ATP-bindingcassette,sub-familyD(ALD),member2	-2.03881	0.243364	26874	17320652	BC019187
Abca9	ATP-bindingcassette,sub-familyA(ABC1),member9	-2.0278	0.24523	217262	17271399	AF491299
Map1b	microtubule-associatedprotein1B	-2.02273	0.246092	17755	17295482	BC138033|BC138034
Mturn	maturin,neuralprogenitordifferentiationregulatorhomolog(Xenopus)	-2.01977	0.246597	68235	17458752	BC042507|BC052467
Tnfsf4	tumornecrosisfactor(ligand)superfamily,member4	-2.01707	0.24706	22164	17218701	FJ176943|U12763
Ssh2	slingshothomolog2(Drosophila)	-2.01411	0.247566	237860	17253235	AB099288|BC141392|BC141393|AK170142|AK158449
Mylip	myosinregulatorylightchaininteractingprotein	-2.01091	0.248116	218203	17286962	AK040836|AY434449|BC010206
Fbln2	fibulin2	-2.00202	0.249651	14115	17460891	AK159361|BC005443
Panx1	pannexin1	-1.99467	0.250925	55991	17524107	BC049074|EU446265|AF207817
Gstm1	glutathioneS-transferase,mu1	-1.99422	0.251004	14862	17409154	J04632
Ptgr1	prostaglandinreductase1	-1.98814	0.252063	67103	17425770	BC014865|CT010267
Pir	pirin	-1.98562	0.252504	69656	17539519	BC024062|AK082922
Abcc1	ATP-bindingcassette,sub-familyC(CFTR/MRP),member1	-1.98249	0.253053	17250	17323138	AF022908|BC090617
Loxl2|Gm21451	lysyloxidase-like2|predictedgene,21451	-1.98233	0.253081	94352///100862072	17301634	BC086801|AK081898
Osgin1	oxidativestressinducedgrowthinhibitor1	-1.96774	0.255654	71839	17506081	BC022135|BC132440|BC138192
Col3a1	collagen,typeIII,alpha1	-1.96763	0.255672	12825	17212461	BC043089|BC052398|BC058724
Tgfb1i1	transforminggrowthfactorbeta1inducedtranscript1	-1.96498	0.256143	21804	17483696	BC056362|DQ143898|DQ143899|BC002049|DQ143891|DQ143892|DQ143893|DQ143894|DQ143895|DQ143896|DQ143897|DQ143900|L22482
Itga6	integrinalpha6	-1.96099	0.256852	16403	17371800	AK159653|BC058095|AK045391
Serpinb9b	serine(orcysteine)peptidaseinhibitor,cladeB,member9b	-1.95728	0.257514	20706	17286375	BC064768|U96705
Numbl	numb-like	-1.9549	0.257939	18223	17475564	BC059915|BC068116|BC098097|U96441
Igfbp3	insulin-likegrowthfactorbindingprotein3	-1.95349	0.258191	16009	17260474	BC058261|X81581
Gm20236	predictedgene,20236	-1.94442	0.259819	100504453	17547835	AK143881
Gm20236	predictedgene,20236	-1.94442	0.259819	100504453	17547844	AK143881
Slc38a4	solutecarrierfamily38,member4	-1.94073	0.260484	69354	17320947	AB055004|AY027919|BC024072|BC024123|BC031717
Itgal	integrinalphaL	-1.93902	0.260794	16408	17483264	AF065902|AK154115|BC145094|BC145095|BC145096|BC145802|M60778|AF065901
Serpinh1	serine(orcysteine)peptidaseinhibitor,cladeH,member1	-1.93705	0.26115	12406	17493658	BC085143|AK077992|J05609|BC025470
Dgkg	diacylglycerolkinase,gamma	-1.92592	0.263173	110197	17329316	AK087972|BC015278
Cdh11	cadherin11	-1.92408	0.263508	12552	17512153	BC046314|D31963|X77557|D21253
Mgst1	microsomalglutathioneS-transferase1	-1.92011	0.264235	56615	17463909	BC009155
Pik3cg	phosphoinositide-3-kinase,catalytic,gammapolypeptide	-1.91487	0.265197	30955	17280609	AF208345|AJ249280|BC051246
Mmp8	matrixmetallopeptidase8	-1.90272	0.267439	17394	17514553	BC042742|U96696
Man2a2	mannosidase2,alpha2	-1.90263	0.267456	140481	17492549	DQ631806|AK044028|AK161799|BC055006|AK044561
Cald1	caldesmon1	-1.89929	0.268075	109624	17457184	AK032849|AK050642|BC019435|BC055908
Nuak1	NUAKfamily,SNF1-likekinase,1	-1.89162	0.269504	77976	17243604	BC082328
Zdhhc14	zincfinger,DHHCdomaincontaining14	-1.88399	0.270933	224454	17332766	AF542387|BC059814
Ceacam10	carcinoembryonicantigen-relatedcelladhesionmolecule10	-1.87809	0.272043	26366	17475081	BC003346|L38422
Arg1	arginase,liver	-1.87429	0.272761	11846	17239845	BC013341|BC050005|CT010173|U51805
Gm6665	predictedgene6665	-1.8729	0.273025		17353256
Ugt1a1|LOC102642343|Ugt1a7c|Ugt1a9|Ugt1a6a|Ugt1a10|Ugt1a2|Ugt1a6b|Ugt1a5|Ugt1a8	UDPglucuronosyltransferase1family,polypeptideA1|UDP-glucuronosyltransferase1-9-like|UDPglucuronosyltransferase1family,polypeptideA7C|UDPglucuronosyltransferase1family,polypeptideA9|UDPglucuronosyltransferase1family,polypeptideA6A|UDPglycosyltransferase1family,polypeptideA10|UDPglucuronosyltransferase1family,polypeptideA2|UDPglucuronosyltransferase1family,polypeptideA6B|UDPglucuronosyltransferase1…	-1.87258	0.273084	394436///102642343///394432///394434///94284///394430///22236///394435///394433	17215429	AY227194|BC093516|BC141205|BC141206|L27122|U16818|AY227195|AY227196|AY227197|AY227198|AY227199|AY227200|AY227201|BC026561|BC089569|BC138699|BC146021|AK162514|BC069940|BC138676|BC139093|BC139094|BC145969|D87866|D87867|U09930
Csf1	colonystimulatingfactor1(macrophage)	-1.87216	0.273164	12977	17409075	BC066187|BC066200|BC066205|AK136808|BC025593|M21149|M21952
Notch1	notch1	-1.86859	0.27384	18128	17383052	AF508809|BC138441|BC138442
Ncam1	neuralcelladhesionmolecule1	-1.866	0.274333	17967	17526776	BC011310
Tbxas1	thromboxaneAsynthase1,platelet	-1.85932	0.275605	21391	17457472	AK139479|BC029014|L18868|AK048544|AK085414|AK162394
Lrp1	lowdensitylipoproteinreceptor-relatedprotein1	-1.85662	0.276122	16971	17245923	AF367720|AK078273|AK153549
Dusp6	dualspecificityphosphatase6	-1.84924	0.277539	67603	17236882	BC003869
Sirpb1b	signal-regulatoryproteinbeta1B	-1.84802	0.277773	668101	17404209
Cdh5	cadherin5	-1.84781	0.277815	12562	17504399	BC054790|D63942
F630028O10Rik|Mir223	RIKENcDNAF630028O10gene|microRNA223	-1.84777	0.277822	100038363///723814	17536383
Slc46a3	solutecarrierfamily46,member3	-1.8395	0.279418	71706	17455386	AK004609|BC006902
Pde2a	phosphodiesterase2A,cGMP-stimulated	-1.83737	0.279831	207728	17480880	BC086800|AK158888
Lipa	lysosomalacidlipaseA	-1.83574	0.280147	16889	17364114	BC058564|Z31689|AK083099
B4galt6	UDP-Gal:betaGlcNAcbeta1,4-galactosyltransferase,polypeptide6	-1.82314	0.282605	56386	17352985	AF097158|BC011149|AF142674
Cebpa	CCAAT/enhancerbindingprotein(C/EBP),alpha	-1.81652	0.283905	12606	17476728	BC011118|BC028890|BC051102|BC058161
Gm5150	predictedgene5150	-1.81426	0.28435	381484	17404230	DQ055451
Ddr2	discoidindomainreceptorfamily,member2	-1.80088	0.287	18214	17229481	BC138826|BC138827|X76505|BC050083
Tarm1	Tcell-interacting,activatingreceptoronmyeloidcells1	-1.7957	0.288032	245126	17485510	DQ973493
Gm25376	predictedgene,25376	-1.78418	0.290342		17237033
Camk1d	calcium/calmodulin-dependentproteinkinaseID	-1.78361	0.290456	227541	17381357	AK170777|AK162754|AK170123|AY273822|BC141413|BC141414
Zfp608	zincfingerprotein608	-1.76987	0.293235	269023	17354411	BC092219|BC059268|BC151073|BC151075|AK047979
Ggt5	gamma-glutamyltransferase5	-1.76704	0.293811	23887	17234403	BC051971|AF077765|BC113775|AK085788
Fam129a	familywithsequencesimilarity129,memberA	-1.76459	0.294309	63913	17218186	AB049355|AK029847|BC058234|BC069904|BC137843
Mest	mesodermspecifictranscript	-1.75747	0.295766	17294	17456934	AF482999|BC006639|D16262
Fn1	fibronectin1	-1.75736	0.295789	14268	17224071	AK159794|BC051082|BC138421|BC145271|BC085240|BC010335
Postn	periostin,osteoblastspecificfactor	-1.75607	0.296053	50706	17397575	AY651928|BC031449|D13664
Cd300lb	CD300antigenlikefamilymemberB	-1.7535	0.296582	217304	17271710	AB300703|AY457053|AY996128
1700054O19Rik	RIKENcDNA1700054O19gene	-1.75153	0.296987	74272	17304145	AK006789
Bhlhe41	basichelix-loop-helixfamily,membere41	-1.75148	0.296997	79362	17472760	AB044090|AK080341
Tnfaip2	tumornecrosisfactor,alpha-inducedprotein2	-1.74632	0.298062	21928	17279131	AK087680|BC138106|BC138107
Stab1	stabilin1	-1.74615	0.298095	192187	17304523	AB052959|AB052960|AB105392|AF290914|BC022136|BC049247|BC058607|AK087634
Mocs1	molybdenumcofactorsynthesis1	-1.74273	0.298804	56738	17338472	AK014178|BC027444|BC147411|BC147412
Fstl1	follistatin-like1	-1.73807	0.29977	14314	17325514	BC006185|BC028921|M91380
Epb4.1l3	erythrocyteproteinband4.1-like3	-1.73754	0.29988	13823	17339313	AB370264|AB523362|AB523363|AF152247|AF177146|BC079858|BC152548|AK053532
Pgap1	post-GPIattachmenttoproteins1	-1.73646	0.300105	241062	17223138
Map3k5	mitogen-activatedproteinkinasekinasekinase5	-1.73637	0.300125	26408	17231891	AB006787|BC116627|BC116628|BC133697
Cd34	CD34antigen	-1.73396	0.300627	12490	17221014	BC006607|AK051507
Pla2g7	phospholipaseA2,groupVII(platelet-activatingfactoracetylhydrolase,plasma)	-1.73285	0.300856	27226	17337796	BC010726|U34277|AK005158|AK155678
Slco4c1	solutecarrierorganicaniontransporterfamily,member4C1	-1.72771	0.30193	227394	17225837	AY654588|BC119022
Ceacam1	carcinoembryonicantigen-relatedcelladhesionmolecule1	-1.72591	0.302307	26365	17487952	AB236328|AB236329|BC016891|M77196|X15351|X67279|AK085749|X67283
Cfh	complementcomponentfactorh	-1.7242	0.302666	12628	17227696	BC066092|M12660
Creg1	cellularrepressorofE1A-stimulatedgenes1	-1.7148	0.304644	433375	17219005	AF084524|BC027426
Col1a2	collagen,typeI,alpha2	-1.71003	0.305653	12843	17455801	BC007158|BC042503|AK142111
Trem2	triggeringreceptorexpressedonmyeloidcells2	-1.70773	0.306142	83433	17338416	AF213458|AY024349|AY187009|BC033485|BC052784|AY024348|BC032959
Zdhhc18	zincfinger,DHHCdomaincontaining18	-1.69959	0.307873	503610	17431053	AY668950|BC039799
Gm22972|Dpep2	predictedgene,22972|dipeptidase2	-1.69145	0.309615	319446	17512628	AK089165|AK089251
Fat1	FATtumorsuppressorhomolog1(Drosophila)	-1.68323	0.311386	14107	17500832
Mycbp2	MYCbindingprotein2	-1.68145	0.31177	105689	17309172	AY325887|AK079289
Mrc1	mannosereceptor,Ctype1	-1.67583	0.312985	17533	17367102	BC141338
Gm26520	predictedgene,26520	-1.67049	0.314146		17279746	AK090186
Akr1b8	aldo-ketoreductasefamily1,memberB8	-1.6672	0.314863	14187	17457128	U04204
Eid3	EP300interactinginhibitorofdifferentiation3	-1.66539	0.315259	66341	17235937	AK007194|BC099545
Grk5	Gprotein-coupledreceptorkinase5	-1.66392	0.31558	14773	17360890	AF040746|BC019379
Gm20201	predictedgene,20201	-1.66072	0.31628	100504379	17231063	AK036595
Tnc	tenascinC	-1.65558	0.31741	21923	17426365	D90343|BC117979|BC117980
Pram1|Gm20507	PML-RARalpha-regulatedadaptormolecule1|predictedgene20507	-1.65462	0.317622	378460	17336157	AY665714|BC141100
Trf|Srprb	transferrin|signalrecognitionparticlereceptor,Bsubunit	-1.64487	0.319776	22041///20818	17530243	AK142599|AF440692|BC012313|BC022986|BC092046
Mta3	metastasisassociated3	-1.64372	0.32003	116871	17340017	AF288138|AK158866|BC022124|BC099960
Gsr	glutathionereductase	-1.62151	0.324994	14782	17500478	BC056357|BC057325
Alox5	arachidonate5-lipoxygenase	-1.61803	0.325781	11689	17470031	AK089344|BC139102|BC141213|L42198
Pgd	phosphogluconatedehydrogenase	-1.61422	0.326641	110208	17433040	BC008646|BC011329|BC014793|AK161869
Gbe1	glucan(1,4-alpha-),branchingenzyme1	-1.61379	0.326739	74185	17326567	AK050423|AK148186|BC017541
Itgb5	integrinbeta5	-1.61143	0.327273	16419	17325109	AF022110|AF043256|AF043257|BC046280|BC058246
Prkcb	proteinkinaseC,beta	-1.60748	0.328171	18751	17482766	BC127083
Ctla2b	cytotoxicTlymphocyte-associatedprotein2beta	-1.60431	0.328893	13025	17293348
Peli2	pellino2	-1.60107	0.329632	93834	17299401	AK082342|BC027062|AF302504
Tmem43	transmembraneprotein43	-1.59702	0.330558	74122	17460918	BC024933|BC005521
E2f8	E2Ftranscriptionfactor8	-1.58903	0.332395	108961	17491378	AY957576|BC086675
Smpdl3a	sphingomyelinphosphodiesterase,acid-like3A	-1.58601	0.333092	57319	17233394	BC139288|BC139289
Gm10554	predictedgene10554	-1.58571	0.33316	100038541	17548040	AK132205
Lamb1	lamininB1	-1.58459	0.333419	16777	17274775	BC121790|BC150809|M15525
Gm22367	predictedgene,22367	-1.58442	0.33346		17459078
Cbl	CasitasB-lineagelymphoma	-1.57559	0.335506	12402	17526130	AK085140|BC125285
Cxcr2	chemokine(C-X-Cmotif)receptor2	-1.57515	0.335608	12765	17214142	BC051677|D17630
Havcr2	hepatitisAviruscellularreceptor2	-1.5708	0.336621	171285	17248809	AY553334|AF450241|BC106851|BC106852
Gm11084	predictedgene11084	-1.57063	0.336662		17386477
Bin1	bridgingintegrator1	-1.568	0.337275	30948	17349283	BC065160|U60884|BC030446|U86405
Gm5086	predictedgene5086	-1.56752	0.337387	328314	17289388
Gm23350	predictedgene,23350	-1.56408	0.338193		17352601
Inhba	inhibinbeta-A	-1.56397	0.338218	16323	17285438	BC053527
Cryab	crystallin,alphaB	-1.5638	0.338258	12955	17517132	BC010768|BC094033|CT010341
Ngf	nervegrowthfactor	-1.55555	0.3402	18049	17401066	M14805|M35075
Nedd9	neuralprecursorcellexpressed,developmentallydown-regulatedgene9	-1.5505	0.341393	18003	17292071	AF009366|BC053713
Cyp1b1	cytochromeP450,family1,subfamilyb,polypeptide1	-1.54757	0.342087	13078	17347448	U03283|BC050063
Slc22a4	solutecarrierfamily22(organiccationtransporter),member4	-1.54554	0.342568	30805	17262783	BC010590|AB016257
6330407A03Rik	RIKENcDNA6330407A03gene	-1.54358	0.343032	70720	17411545
Vgll3	vestigiallike3(Drosophila)	-1.54222	0.343356	73569	17326541	AK007165
Tsku	tsukushi	-1.54126	0.343586	244152	17493571	BC116310|BC116311|BC129977|BC129978
Zcchc24	zincfinger,CCHCdomaincontaining24	-1.53772	0.34443	71918	17304147	BC147263|BC147264
Col4a1	collagen,typeIV,alpha1	-1.53602	0.344836	12826	17507377	BC072650|J04694
Nfib	nuclearfactorI/B	-1.53503	0.345072	18028	17426765	BC014290|BC062908|U57634|AK034261|AK087480|AK148573|AY035852|AY035853
I830077J02Rik	RIKENcDNAI830077J02gene	-1.53185	0.345833	433638	17408856	BC147821|BC147828
Bst1	bonemarrowstromalcellantigen1	-1.53034	0.346195	12182	17437198	AK164028|D31788|L32812
Gapt	Grb2-bindingadaptor,transmembrane	-1.52888	0.346546	238875	17296128	BC116629|BC118005
Mical2	microtubuleassociatedmonooxygenase,calponinandLIMdomaincontaining2	-1.5267	0.347069	320878	17481863	AK161075|AK053370|BC111895|BC112415
Fads2	fattyaciddesaturase2	-1.52354	0.347831	56473	17362595	AF126798|BC057189
Fbn1	fibrillin1	-1.52297	0.34797	14118	17390879	AF007248|L29454|U22493|AK046621
Mki67	antigenidentifiedbymonoclonalantibodyKi67	-1.52176	0.34826	17345	17497334
Sorl1	sortilin-relatedreceptor,LDLRclassArepeats-containing	-1.52169	0.348277	20660	17525894	AB015790|AF031816|AK088154
Slc16a9	solutecarrierfamily16(monocarboxylicacidtransporters),member9	-1.51777	0.349226	66859	17234136	AK004599|AK015196|BC034205|BC055839
Slc9a9	solutecarrierfamily9(sodium/hydrogenexchanger),member9	-1.51742	0.34931	331004	17520396	BC099942|BC153825
1700019G06Rik|Prss23os	RIKENcDNA1700019G06gene|protease,serine23,oppositestrand	-1.51721	0.34936	69404	17480044	AK131801
Tgfb3	transforminggrowthfactor,beta3	-1.51554	0.349766	21809	17282743	BC005513|BC014690|BC108426|M32745
Prr11	prolinerich11	-1.5116	0.350723	270906	17267454	BC023918
Foxq1	forkheadboxQ1	-1.50988	0.35114	15220	17286320	BC047155
Taldo1	transaldolase1	-1.5089	0.351379	21351	17484881	BC004754|BC094277|U67611
Serping1	serine(orcysteine)peptidaseinhibitor,cladeG,member1	-1.50729	0.351772	12258	17387517	AF010254|BC002026
Scd1	stearoyl-CoenzymeAdesaturase1	-1.50378	0.352628	20249	17365098	AF509567|AF509570|BC007474|BC055453
Sgk1	serum/glucocorticoidregulatedkinase1	-1.5026	0.352918	20393	17232055	AF139638|AF205855|BC005720|BC070401
Gm25748	predictedgene,25748	-1.50026	0.353488		17213674
Procr	proteinCreceptor,endothelial	-1.50016	0.353514	19124	17378440	BC028755|L39017|CT010175
Itgax	integrinalphaX	-1.49473	0.354846	16411	17483615	AF211864
Far2	fattyacylCoAreductase2	-1.49345	0.355162	330450	17464455	BC055759
Olfml2b	olfactomedin-like2B	-1.49235	0.355432	320078	17219185	BC025654
Sparc	secretedacidiccysteinerichglycoprotein	-1.49204	0.355508	20692	17262990	AK082283|BC004638|CT010306
Vps13c	vacuolarproteinsorting13C(yeast)	-1.48946	0.356147	320528	17518818	AB281675|AK129486
Ipo13	importin13	-1.48798	0.356511	230673	17428967	AK129200|BC031823
Mr1	majorhistocompatibilitycomplex,classI-related	-1.47773	0.359052	15064	17228353	AF010448|AF010449|AF010451|AF010453|BC026137|U94989|AK041171
Gm22447	predictedgene,22447	-1.47228	0.360412		17507938
Etv5	etsvariant5	-1.47179	0.360534	104156	17329298	AY004174|BC034680
Sulf2	sulfatase2	-1.47179	0.360535	72043	17394538	AY101177|BC141086
Mtus1	mitochondrialtumorsuppressor1	-1.469	0.361234	102103	17508907	AY626782|AY626783|BC041777|BC042206|BC043321|BC089009|AF173380|AF493235|AK129324|AY246699|AY626781
Ahr	aryl-hydrocarbonreceptor	-1.46205	0.362977	11622	17280729	AF405560|AF405561|AF405562|AF405563|AF405565|AF405566|AF405567|AF405568|AF405570|AK155380|AY662081|D38417
Ttc39c	tetratricopeptiderepeatdomain39C	-1.46043	0.363384	72747	17348570	AK077971|BC020021|AK080904
C5ar2	complementcomponent5areceptor2	-1.45663	0.364342	319430	17486859	BC137941|BC145834
Anxa3	annexinA3	-1.45514	0.364721	11745	17439464	BC090634|BC141167|CT010280|AK013850|AK169423
Olr1	oxidizedlowdensitylipoprotein(lectin-like)receptor1	-1.45096	0.365779	108078	17471550	AF303744|HQ603086|HQ603085
Id3	inhibitorofDNAbinding3	-1.44378	0.367604	15903	17420016	M60523|BC145871|BC145873
Syne1	spectrinrepeatcontaining,nuclearenvelope1	-1.44252	0.367924	64009	17238762	AF281869|BC054456|BC110428
Ppap2b	phosphatidicacidphosphatasetype2B	-1.4405	0.36844	67916	17416234	BC005558
Sema4a	semadomain,immunoglobulindomain(Ig),transmembranedomain(TM)andshortcytoplasmicdomain,(semaphorin)4A	-1.43933	0.368738	20351	17406760	BC025800
Loxl2|Gm21451	lysyloxidase-like2|predictedgene,21451	-1.43885	0.368861	94352///100862072	17301670
P2ry6	pyrimidinergicreceptorP2Y,G-proteincoupled,6	-1.43802	0.369073	233571	17493869	BC027331|BC064095
Cxcl12	chemokine(C-X-Cmotif)ligand12	-1.43748	0.369211	20315	17462149	BC006640|D21072|D43804|D43805|L12029|L12030|CT010389
Mir1957a	microRNA1957a	-1.43679	0.36939	100316707	17417858
Sash1	SAMandSH3domaincontaining1	-1.4355	0.369719	70097	17239113	AJ507736
Mapk13	mitogen-activatedproteinkinase13	-1.43494	0.369861	26415	17335383	BC001992|U81823
Man1c1	mannosidase,alpha,class1C,member1	-1.43321	0.370305	230815	17431332	BC067023|AK141122
Gpx3	glutathioneperoxidase3	-1.43105	0.37086	14778	17249787	BC003339|BC037027|BC049235|BC061950|U13705
Gm25035	predictedgene,25035	-1.42713	0.37187		17224340
Cds2	CDP-diacylglycerolsynthase(phosphatidatecytidylyltransferase)2	-1.42711	0.371876	110911	17376563	AY159802|BC003852|BC069879|BC059776
Ppfibp2	PTPRFinteractingprotein,bindingprotein2(liprinbeta2)	-1.426	0.372162	19024	17481556	BC100346|U79024|AK012152|AK166921|BC055935
Mt2	metallothionein2	-1.42463	0.372514	17750	17503937
Il10ra	interleukin10receptor,alpha	-1.42328	0.372864	16154	17526492	L12120
Vps33b	vacuolarproteinsorting33B(yeast)	-1.42081	0.373502	233405	17479548	BC034170|AK134927
Emilin2	elastinmicrofibrilinterfacer2	-1.42042	0.373602	246707	17346975	AF468645|BC053753|GQ872457|GQ872460
Prdx6	peroxiredoxin6	-1.41904	0.373962	11758	17228846
Clip3	CAP-GLYdomaincontaininglinkerprotein3	-1.4187	0.374049	76686	17476317	BC138413
Ryk	receptor-liketyrosinekinase	-1.41868	0.374053	20187	17520886	BC032275|L02210|L21707|L38394|M98547
St3gal5	ST3beta-galactosidealpha-2,3-sialyltransferase5	-1.4183	0.374152	20454	17459591	AB018048|AF119416|BC138557|BC138559|AB013302
Gm23571	predictedgene,23571	-1.41281	0.37558		17366862
Parva	parvin,alpha	-1.41239	0.375689	57342	17481916	AF237774|BC059236|AF264766|AK148878|BC039750|AK162796
Arrb1	arrestin,beta1	-1.40769	0.376916	109689	17480568	BC108969|BC108970
Slc6a9	solutecarrierfamily6(neurotransmittertransporter,glycine),member9	-1.40335	0.378051	14664	17417702	AK048168|BC021828|AK014572
Tlr8	toll-likereceptor8	-1.40238	0.378306	170744	17546101	AY035890|BC132054
Papss2	3-phosphoadenosine5-phosphosulfatesynthase2	-1.39957	0.379043	23972	17358690	AF052453|AF085144|BC090997
Fads3	fattyaciddesaturase3	-1.39586	0.380018	60527	17357444	BC071266
Dock1	dedicatorofcytokinesis1	-1.38889	0.381857	330662	17484167	AK041914|AK138143|AK147836|AK163853
Chil1	chitinase-like1	-1.38733	0.382271	12654	17217399	X93035|BC003780|BC004734|BC005611|CT010283|EU313768
Zfhx3	zincfingerhomeobox3	-1.3864	0.382517	11906	17505313	D26046
Trrap	transformation/transcriptiondomain-associatedprotein	-1.38386	0.383193	100683	17444506	BC050105|AK054519
Ninj1	ninjurin1	-1.38248	0.383558	18081	17287107	U91513|BC118937
Plk1	polo-likekinase1	-1.3818	0.383739	18817	17482739	BC006880|L19558|U01063|L06144|AK141202
Krt80	keratin80	-1.37944	0.384369	74127	17321823	AK004811|AK171114|BC119366|BC120601|AK036900
Retnlg	resistinlikegamma	-1.37707	0.385001	245195	17326075	AB086819|AJ514933|BC117106
Tbc1d9	TBC1domainfamily,member9	-1.37144	0.386504	71310	17502874	BC057027
Anln	anillin,actinbindingprotein	-1.37089	0.386654	68743	17524969	BC032164|BC030489
P2ry12	purinergicreceptorP2Y,G-proteincoupled12	-1.37057	0.38674	70839	17405482	BC027381
Tmem71	transmembraneprotein71	-1.36626	0.387897	213068	17317622	BC117823|BC117824
Srxn1	sulfiredoxin1homolog(S.cerevisiae)	-1.36567	0.388054	76650	17377666	BC049957|BC011325
Antxr1	anthraxtoxinreceptor1	-1.3655	0.3881	69538	17468573	AF378762|AK031465|BC094544|AK013005|AK048637
Ski	skisarcomaviraloncogenehomolog(avian)	-1.36341	0.388662	20481	17433743	BC068305|AF435852
2210408F21Rik	RIKENcDNA2210408F21gene	-1.36205	0.389028	73652	17456974
Olfr1537	olfactoryreceptor1537	-1.36121	0.389255	257959	17525718
Slc25a37	solutecarrierfamily25,member37	-1.3572	0.39034	67712	17308132	AF288621|AF361699|AK006155|BC040399
Tubgcp4	tubulin,gammacomplexassociatedprotein4	-1.35604	0.390654	51885	17375220	BC029106|AK051517|AK016563|AK034694|AK161774
P4ha3	procollagen-proline,2-oxoglutarate4-dioxygenase(proline4-hydroxylase),alphapolypeptideIII	-1.35581	0.390716	320452	17480675	AY313449|BC082538|AK086780
Gna15	guaninenucleotidebindingprotein,alpha15	-1.35524	0.39087	14676	17243382	BC005439|BC011098|M80632
Naip2	NLRfamily,apoptosisinhibitoryprotein2	-1.35331	0.391392	17948	17295569	AF102871|AF135489|AF135490|AF381770|AY147000|AY147001|AY147003|AY147004|AY147005|BC116626
Gprc5a	Gprotein-coupledreceptor,familyC,group5,memberA	-1.34785	0.392878	232431	17463747	BC036173|BC039217
Abca13	ATP-bindingcassette,sub-familyA(ABC1),member13	-1.34749	0.392975	268379	17247241	AY160971
Itpr2	inositol1,4,5-triphosphatereceptor2	-1.34497	0.393662	16439	17472777	AB182288|AB182290|GU980658|AK169446|BC033315
Fkbp10	FK506bindingprotein10	-1.34486	0.393693	14230	17256365	BC029546|L07063
Sparcl1	SPARC-like1	-1.34457	0.393771	13602	17450387	BC003759|U64827|U77330
Atp8a1	ATPase,aminophospholipidtransporter(APLT),classI,type8A,member1	-1.34425	0.393859	11980	17448475	BC129872|U75321|AK039919|AK151709
Bcl9	BcellCLL/lymphoma9	-1.34236	0.394376	77578	17408163	AY296061|BC137850|AK133757|BC019641
Gm24498	predictedgene,24498	-1.34193	0.394492		17294773
Gab1	growthfactorreceptorboundprotein2-associatedprotein1	-1.337	0.395843	14388	17510823	BC007483|BC094659|CT010264
Crip2	cysteinerichprotein2	-1.33308	0.396919	68337	17279499	AF469648|BC002093|BC002096|CT010309
Tuba1a	tubulin,alpha1A	-1.33219	0.397165	22142	17321474	BC056169|BC083343|BC083345|BC085256
Mir669m-1	microRNA669m-1	-1.33129	0.397412	100316701	17366922
Gm19313	predictedgene,19313	-1.33116	0.397448	100502668	17548377	AK134193
Itga1	integrinalpha1	-1.3309	0.397521	109700	17296388	AK137169|AK141204
Clec4d	C-typelectindomainfamily4,memberd	-1.32676	0.398662	17474	17462796	AF061272|BC099471
Peak1	pseudopodium-enrichedatypicalkinase1	-1.32559	0.398987	244895	17527433
Ccna2	cyclinA2	-1.32471	0.39923	12428	17404821	BC052730
Fam101b	familywithsequencesimilarity101,memberB	-1.32344	0.399581	76566	17266038
2310022B05Rik	RIKENcDNA2310022B05gene	-1.32307	0.399684	69551	17514087	BC058626
Acot1	acyl-CoAthioesterase1	-1.32296	0.399715	26897	17277140	BC022951|BC028261
Adam15	adisintegrinandmetallopeptidasedomain15(metargidin)	-1.32182	0.40003	11490	17407017	AF006196|BC057909|BC009132
Ldlrad4	lowdensitylipoproteinreceptorclassAdomaincontaining4	-1.31779	0.401149	52662	17351559	BC096371|BC131933|BC131935|AK040289
Amica1	adhesionmolecule,interactswithCXADRantigen1	-1.31487	0.401962	270152	17516718	AY093688|BC050133
Prn|Prnd	prionproteingenecomplex|prionproteindublet	-1.31409	0.402178	111368///26434	17376549	AF192384|AF165165|AF165166|AF192385|AK161043|BC025140|DQ832281|AF192382|AF192383
H19|Mir675|Supt6	H19,imprintedmaternallyexpressedtranscript|microRNA675|suppressorofTy6	-1.31203	0.402754	14955///735280///20926	17498126	AK052651
Iqgap2	IQmotifcontainingGTPaseactivatingprotein2	-1.30835	0.403781	544963	17295136	AK042038|BC150958
Serpina3n	serine(orcysteine)peptidaseinhibitor,cladeA,member3N	-1.30621	0.404383	20716	17278328	BC013651|M64086
D930015E06Rik	RIKENcDNAD930015E06gene	-1.30447	0.404871	229473	17406285	BC062940|AK137619|AK028803|BC029771
Ppnr	per-pentamerrepeatgene	-1.30325	0.405213	26930	17548110	X65588
Chst12	carbohydratesulfotransferase12	-1.30285	0.405324	59031	17444100	BC003201
Adh7	alcoholdehydrogenase7(classIV),muorsigmapolypeptide	-1.30218	0.405514	11529	17403058	AF331802|AF331803|BC047267|U20257
Tbc1d8	TBC1domainfamily,member8	-1.29581	0.407306	54610	17222527	AK141816|BC065081|U88873
Alox5ap	arachidonate5-lipoxygenaseactivatingprotein	-1.29558	0.407373	11690	17444961	BC026209|AK075967|AK014153
2510009E07Rik	RIKENcDNA2510009E07gene	-1.29496	0.407546	72190	17329215	BC072629|AK053253
Ctdspl	CTD(carboxy-terminaldomain,RNApolymeraseII,polypeptideA)smallphosphatase-like	-1.29404	0.407808	69274	17522958	BC094289
Ampd3	adenosinemonophosphatedeaminase3	-1.2932	0.408044	11717	17481776	BC040366|BC056380|D85596|BC007183
2610528A11Rik	RIKENcDNA2610528A11gene	-1.29281	0.408156	70045	17305163	BC049685
Elovl6	ELOVLfamilymember6,elongationoflongchainfattyacids(yeast)	-1.292	0.408383	170439	17402558	AB072039|AY053453|BC051041|AF480860|BC098492|BC100576
Tmem181b-ps	transmembraneprotein181B,pseudogene	-1.29174	0.408458	547127	17340548
Mamld1	mastermind-likedomaincontaining1	-1.29072	0.408747	333639	17535284	BC157923|BC172017|AK090190|BC157989
Svil	supervillin	-1.28895	0.409248	225115	17348156	AF317422|AF317423|HQ259291
Gm22715	predictedgene,22715	-1.2848	0.410427		17512151
Mxd4	Maxdimerizationprotein4	-1.28239	0.411115	17122	17447218	AK131132|BC011303|U32395
Mir1900|Icam4	microRNA1900|intercellularadhesionmolecule4,Landsteiner-Wienerbloodgroup	-1.28151	0.411365	100316681///78369	17549212
Gm24955	predictedgene,24955	-1.28149	0.411372		17417924
Nab2	Ngfi-Abindingprotein2	-1.28089	0.411542	17937	17246019	BC045139|U47543
Kitl	kitligand	-1.27997	0.411804	17311	17236900	BC011322|M57647|U44725|M64262
Lrrk2	leucine-richrepeatkinase2	-1.27789	0.412397	66725	17314260	AK014938|AK034413|AY792512
Mansc1	MANSCdomaincontaining1	-1.27783	0.412417	67729	17472023	BC039930
Rnf217	ringfingerprotein217	-1.27726	0.412579	268291	17240100
Hspb6	heatshockprotein,alpha-crystallin-related,B6	-1.27479	0.413285	243912	17476456	BC051228|BC089621
2610203C22Rik	RIKENcDNA2610203C22gene	-1.27461	0.413338	72481	17221148
P2rx7	purinergicreceptorP2X,ligand-gatedionchannel,7	-1.27427	0.413433	18439	17442128	BC141120|FJ436444|BC062808
Lhfp	lipomaHMGICfusionpartner	-1.27335	0.413697	108927	17397511	BC052079|BC095934
Lincpint|AB041803	longintergenicnon-proteincodingRNA,Trp53inducedtranscript|cDNAsequenceAB041803	-1.27149	0.414232	232685	17465608	AB041803|KC860259
Heph	hephaestin	-1.26685	0.415567	15203	17536390	AF082567|BC048237|BC054442
Cd33	CD33antigen	-1.26582	0.415862	12489	17490149	AK046303|BC132379
Ahrr	aryl-hydrocarbonreceptorrepressor	-1.26342	0.416554	11624	17294352	AB015140|BC118534|AK173134
Dock4	dedicatorofcytokinesis4	-1.263	0.416675	238130	17275168	AK030389|BC141138|AK031713|AK082607
Cebpd	CCAAT/enhancerbindingprotein(C/EBP),delta	-1.26218	0.416912	12609	17323297	AK149723|BC139293|X61800
Nfe2l2	nuclearfactor,erythroidderived2,like2	-1.25971	0.417628	18024	17386700	BC026943|U20532|BC057948|AK154626
Ldlrad3|Gm20982	lowdensitylipoproteinreceptorclassAdomaincontaining3|predictedgene,20982	-1.25878	0.417896	241576///100504354	17388705	AK161107|AK036873|BC138177|BC138178|BC145174
Tmem154	transmembraneprotein154	-1.25858	0.417955	320782	17398571	BC096432|BC113174|BC113175|AK171510
Susd3	sushidomaincontaining3	-1.25616	0.418658	66329	17292434	AK013276|BC045525
Nt5e	5nucleotidase,ecto	-1.25528	0.418911	23959	17520073	BC119268|BC119270|L12059|AK047143
Klra2	killercelllectin-likereceptor,subfamilyA,member2	-1.25482	0.419047	16633	17471828	BC064711|AF395446|EF025059|AF253058|AF253059
Capn1	calpain1	-1.2516	0.419983	12333	17361890	AF021847|AF084459|BC026138|BC050276
Pstpip2	proline-serine-threoninephosphatase-interactingprotein2	-1.24667	0.421419	19201	17352036	BC002123|BC057654|CT010308|AK033996
Foxm1	forkheadboxM1	-1.24618	0.421564	14235	17463401	BC065067|BC075723
Trps1	trichorhinophalangealsyndromeI(human)	-1.24393	0.42222	83925	17316956	AK036590|BC037058|BC083110|AF346836|BC099962|BC049857
Gm23722	predictedgene,23722	-1.24328	0.422411		17222566
Gm23579	predictedgene,23579	-1.24215	0.422743		17281684
Mef2a	myocyteenhancerfactor2A	-1.24198	0.422791	17258	17491979	BC061128|BC096598|AK040227|BC019116|U30823
Dhcr24	24-dehydrocholesterolreductase	-1.24122	0.423015	74754	17416325	AY039762|BC019797
Mmd	monocytetomacrophagedifferentiation-associated	-1.24051	0.423222	67468	17255064	AY424300|BC021914|BC034117|AK033889
Naip6|Naip7	NLRfamily,apoptosisinhibitoryprotein6|NLRfamily,apoptosisinhibitoryprotein7	-1.23891	0.423693	17952///53880	17295607	AF135494|AF381772|BC116347
Eng	endoglin	-1.23554	0.424684	13805	17369925	AY679531|BC029080
Kazald1	Kazal-typeserinepeptidaseinhibitordomain1	-1.23531	0.424751	107250	17359816	AK155095|BC115642
Pglyrp1	peptidoglycanrecognitionprotein1	-1.23454	0.424977	21946	17474371	AF076482|AF193843|BC005582|CT010165
Aebp1	AEbindingprotein1	-1.23406	0.425121	11568	17247039	AF053943|BC082577|X80478
Dclre1b	DNAcross-linkrepair1B,PSO2homolog(S.cerevisiae)	-1.23267	0.425529	140917	17408684	AK163827|BC067017
Erc1	ELKS/RAB6-interacting/CASTfamilymember1	-1.23193	0.425747	111173	17470323	AF340028|AF340029|AY316692
Hlx	H2.0-likehomeobox	-1.23084	0.426069	15284	17230715	BC064068|X58250
Tnfrsf21	tumornecrosisfactorreceptorsuperfamily,member21	-1.2307	0.42611	94185	17337741	AF322069|AK143175|AY043489|BC016420
Peg3	paternallyexpressed3	-1.2299	0.426346	18616	17486110	AB003040|BC085183|AF038939|BC072661|BC048778
Ltbp2	latenttransforminggrowthfactorbetabindingprotein2	-1.22818	0.426855	16997	17282570	AF004874|BC119785|AK052980
Tmem170b	transmembraneprotein170B	-1.2272	0.427145	621976	17286791
Gm26226	predictedgene,26226	-1.22598	0.427507		17420895
Tm6sf1	transmembrane6superfamilymember1	-1.22573	0.427581	107769	17479736	AK162572|BC023123|AK135100|AK136581
A530099J19Rik	RIKENcDNAA530099J19gene	-1.22467	0.427894	319293	17290890	BC150908|BC150909
Gm11815	predictedgene11815	-1.22414	0.428053		17423205
Gm22403	predictedgene,22403	-1.22324	0.42832		17385717
Nin	ninein	-1.2229	0.428421	18080	17281686	AK141891|AK167264|AY515727|BC137789|BC144913|U40342
Gm11974	predictedgene11974	-1.22119	0.42893	100041286	17550494	AK032971
Skint3	selectionandupkeepofintraepithelialTcells3	-1.22048	0.429139	195564	17417046	EF494894|EF494896|EF494895
Uprt	uracilphosphoribosyltransferase(FUR1)homolog(S.cerevisiae)	-1.21954	0.429419	331487	17537003	BC147845|BC147853
Mvb12b	multivesicularbodysubunit12B	-1.21824	0.429807	72543	17384205	BC049129|BC059907|AK135990
Tnfrsf26	tumornecrosisfactorreceptorsuperfamily,member26	-1.21732	0.430082	244237	17498301	AK142511|AY165628|BC138819|BC138820|BC152358
Pxdn	peroxidasinhomolog(Drosophila)	-1.21695	0.430192	69675	17274703	AK163597|BC150789
Rxra	retinoidXreceptoralpha	-1.21529	0.430685	20181	17368550	BC138800|BC138802|M84817|U77683|U77684
Zfp36l2	zincfingerprotein36,C3Htype-like2	-1.21506	0.430756	12193	17347680	BC139416|AK142565
Ahnak	AHNAKnucleoprotein(desmoyokin)	-1.21502	0.430766	66395	17357389	BC028439|AK045184|AK134304
Smarca2	SWI/SNFrelated,matrixassociated,actindependentregulatorofchromatin,subfamilya,member2	-1.20999	0.432272	67155	17358375	BC075641|BC004653|BC034540
Padi4	peptidylargininedeiminase,typeIV	-1.20957	0.432397	18602	17432014	AB013850|AK084904
Zswim6	zincfingerSWIM-typecontaining6	-1.20877	0.432638	67263	17296084	BC021311|BC021521
Naip5	NLRfamily,apoptosisinhibitoryprotein5	-1.2087	0.432658	17951	17295588	AF135492|AF135493|AF381771|AY146994|AY146995|AY146996|AY146997|AY146998|AY146999|BC070433
Nckap1	NCK-associatedprotein1	-1.20669	0.433262	50884	17387316	AK122318|BC032206
B3galnt2	UDP-GalNAc:betaGlcNAcbeta1,3-galactosaminyltransferase,polypeptide2	-1.20627	0.433386	97884	17285332	AB116655|BC085110|AK151677
Slc36a1	solutecarrierfamily36(proton/aminoacidsymporter),member1	-1.20581	0.433527	215335	17249811	AF453743|AY211262|BC138556|BC138558
Mir423	microRNA423	-1.20579	0.433532	751519	17266196
Plbd1	phospholipaseBdomaincontaining1	-1.20499	0.433772	66857	17472114	BC019793|AK170196
Cers6	ceramidesynthase6	-1.20433	0.43397	241447	17371374	BC057629
Suco	SUNdomaincontainingossificationfactor	-1.202	0.434671	226551	17228871	BC138379
Cpt1a	carnitinepalmitoyltransferase1a,liver	-1.20032	0.435177	12894	17355915	AF017175|BC038395|BC046383|BC054791|D49472|AK050213
Ppp2r1b	proteinphosphatase2,regulatorysubunitA,beta	-1.19868	0.435674	73699	17517175	BC056218
Bmx	BMXnon-receptortyrosinekinase	-1.19651	0.43633	12169	17545955	AF012104|BC138104|BC138105|U88091
Pld4	phospholipaseDfamily,member4	-1.19438	0.436974	104759	17279404	AK079878|AK151551|BC058565
Ehd2	EH-domaincontaining2	-1.19401	0.437086	259300	17486807	BC113161|AY531389|BC027084
Cenpf	centromereproteinF	-1.19238	0.437582	108000	17230918	DQ642022
Timp1	tissueinhibitorofmetalloproteinase1	-1.19218	0.437641	21857	17533713	BC008107|BC034260|BC051260|X04684|M17243
Mcam	melanomacelladhesionmolecule	-1.19103	0.43799	84004	17516518	AB035508|AB035509|BC026985
Fam168a	familywithsequencesimilarity168,memberA	-1.18848	0.438765	319604	17480777	AK043083|BC076580|BC079886
Acsf2|Gm5540	acyl-CoAsynthetasefamilymember2|predictedpseudogene5540	-1.18751	0.439061	264895	17268010	BC018371|BC063269
Cd177	CD177antigen	-1.18588	0.439556	68891	17487759	BC027283|BC005615
Hebp1	hemebindingprotein1	-1.18461	0.439942	15199	17472063	AF117613|AB013095|BC012654|CT010262
Col6a1	collagen,typeVI,alpha1	-1.1817	0.440831	12833	17242177	X66405
Slc25a12	solutecarrierfamily25(mitochondrialcarrier,Aralar),member12	-1.18164	0.440851	78830	17386396	BC024952|BC060505
Nrp1	neuropilin1	-1.18136	0.440937	18186	17506991	BC060129|D50086|AK082992|AK135428|AK164378
Arl4c	ADP-ribosylationfactor-like4C	-1.18094	0.441063	320982	17225360	BC055769
Arid5b	ATrichinteractivedomain5B(MRF1-like)	-1.17828	0.441878	71371	17241660	AF169968|AF280065|AF401550|AK029818|AK162717|AK031596
Fscn1	fascinhomolog1,actinbundlingprotein(Strongylocentrotuspurpuratus)	-1.17613	0.442537	14086	17444267	BC052408|L33726
Fgd4	FYVE,RhoGEFandPHdomaincontaining4	-1.17158	0.443934	224014	17328508	AF402611|AF402612|AF402613|AK034504|AK054242|AK149626|BC129902|BC129903|BC145523|AK043656
Dhdh	dihydrodioldehydrogenase(dimeric)	-1.1711	0.444084	71755	17490848	BC116414
Myh9	myosin,heavypolypeptide9,non-muscle	-1.1703	0.444328	17886	17318830
Ecm1	extracellularmatrixprotein1	-1.16908	0.444706	13601	17407850	BC138693|BC145381|L33416
Add3	adducin3(gamma)	-1.16718	0.44529	27360	17360312	AF100424|AF100425|BC037116
Map4k2	mitogen-activatedproteinkinasekinasekinasekinase2	-1.16685	0.445394	26412	17356811	BC116286|BC116287|U50595|AK042262|AK034638
Ncf1	neutrophilcytosolicfactor1	-1.16292	0.446608	17969	17453288	AB002663|BC055836
Ankrd44	ankyrinrepeatdomain44	-1.16271	0.446673	329154	17223169	BC157918|BC157951|BC172102
Pygl	liverglycogenphosphorylase	-1.16172	0.446978	110095	17281721	AF288783|AK149491|BC013636
Flnc	filaminC,gamma	-1.15988	0.447548	68794	17456627	BC151097|BC158128
Hist4h4|Hist1h4m|Hist1h4b|Hist1h4a|Hist1h4n|Hist1h4k|Hist1h4j|Hist1h4i|Hist1h4f|Hist1h4d|Hist1h4c|Hist2h4|Hist1h4h	histonecluster4,H4|histonecluster1,H4m|histonecluster1,H4b|histonecluster1,H4a|histonecluster1,H4n|histonecluster1,H4k|histonecluster1,H4j|histonecluster1,H4i|histonecluster1,H4f|histonecluster1,H4d|histonecluster1,H4c|histonecluster2,H4|histonecluster1,H4h	-1.1584	0.448009	320332///100041230///326620///326619///319161///319160///319159///319158///319157///319156///319155///97122///69386	17548561	BC111813
Alcam	activatedleukocytecelladhesionmolecule	-1.15806	0.448115	11658	17330918	AB003026|AK031391|BC027280|U95030
Pkp4	plakophilin4	-1.15675	0.448523	227937	17370977	BC079848|BC082578|AK034648
Ighd6-2	immunoglobulinheavydiversity6-2	-1.15671	0.448534		17284366
Abca3	ATP-bindingcassette,sub-familyA(ABC1),member3	-1.15575	0.448832	27410	17334205	AK089794|AK166355|AK168428|AY083616|BC079617|AK089316
Cav1	caveolin1,caveolaeprotein	-1.15437	0.449262	12389	17456161	BC038280|BC052859|AB029929|AB029930|AY439333
Gm25410	predictedgene,25410	-1.15389	0.449413		17239136
Zdhhc2	zincfinger,DHHCdomaincontaining2	-1.1532	0.449628	70546	17500662	AK018284|BC127156|AK044652
Nbeal2	neurobeachin-like2	-1.15275	0.449767	235627	17531591	BC157956|BC172118
Il17ra	interleukin17receptorA	-1.15194	0.45002	16172	17462351	U31993
Tlr5	toll-likereceptor5	-1.1516	0.450126	53791	17220432	AF186107|BC125240|BC125247|BC125261
Matn2	matrilin2	-1.15142	0.450182	17181	17310922	AK083151|BC005429|BC092298|U69262
Casc4	cancersusceptibilitycandidate4	-1.14928	0.45085	319996	17375327	AY484583|BC064446|AY484585|AK160708
Cd5l	CD5antigen-like	-1.14716	0.451514	11801	17398734	AF011428|AF018269|BC006799|BC094459|AF018268
Xdh	xanthinedehydrogenase	-1.14584	0.451925	22436	17347163	BC141183
Cgnl1	cingulin-like1	-1.14526	0.45211	68178	17528692	AB186125|BC139006|BC158061
9130004J05Rik	RIKENcDNA9130004J05gene	-1.14501	0.452186	71603	17547915	AK159040
LOC102636919|Gm15199	uncharacterizedLOC102636919|predictedgene15199	-1.14374	0.452583	102636919	17240577	AK035573
Akt3	thymomaviralproto-oncogene3	-1.14188	0.453169	23797	17230231	AF124142|BC066861
Idh1	isocitratedehydrogenase1(NADP+),soluble	-1.14165	0.453241	15926	17223863	AF020039|BC088986
Lamc1	laminin,gamma1	-1.14095	0.453462	226519	17228164	J02930|J03484
Gcnt1	glucosaminyl(N-acetyl)transferase1,core2	-1.14047	0.453612	14537	17363320	D87332
Extl3	exostoses(multiple)-like3	-1.13929	0.453984	54616	17307726	AF083550|BC065073
Irf5	interferonregulatoryfactor5	-1.13868	0.454176	27056	17456692	AF028725|AK171356
Penk|Sdr39u1	preproenkephalin|shortchaindehydrogenase/reductasefamily39U,member1	-1.13837	0.454271	18619///654795	17423030	AK047709|BC049766|M55181|M13227
Depdc7	DEPdomaincontaining7	-1.13532	0.455234	211896	17388974	BC013499
Plekhg1	pleckstrinhomologydomaincontaining,familyG(withRhoGefdomain)member1	-1.13532	0.455234	213783	17231366	BC117965|BC117966|AK033676|AK045140
Gm21399|Prdx1	peroxiredoxin1pseudogene	-1.13477	0.455409	100862012///18477	17417480
Smo	smoothenedhomolog(Drosophila)	-1.13419	0.455592	319757	17456721	BC096028|BC048091
Utrn	utrophin	-1.13323	0.455895	22288	17239268	AK035043|AK087303|AK134010|BC011062|X83506
Tlr13	toll-likereceptor13	-1.13225	0.456204	279572	17537081	AY510706|BC117913|BC117914
Trpv4	transientreceptorpotentialcationchannel,subfamilyV,member4	-1.13059	0.45673	63873	17451549	AB021875|AF208026|AF263522|AF279672|BC127052|AK158652
Notch2	notch2	-1.1305	0.456757	18129	17400813	D32210
Ptrf	polymeraseIandtranscriptreleasefactor	-1.13042	0.456781	19285	17269748	AF036249|AK169463|BC110698
Dock7	dedicatorofcytokinesis7	-1.1299	0.456947	67299	17427494	BC086672
Prc1	proteinregulatorofcytokinesis1	-1.12981	0.456977	233406	17479575	AK029140|BC005475
Slc2a3	solutecarrierfamily2(facilitatedglucosetransporter),member3	-1.12845	0.457408	20527	17470597	BC034122|BC058811|CT010354|M75135
Fermt2	fermitinfamilyhomolog2(Drosophila)	-1.12827	0.457465	218952	17305662	BC033436|BC034168
Itgam	integrinalphaM	-1.12688	0.457906	16409	17483577	AK089521|AK155717|AK146569|X07640
Lrp5	lowdensitylipoproteinreceptor-relatedprotein5	-1.12675	0.457947	16973	17360977	AF064984|AF077847|BC011374|AK081025
Diap2	diaphanoushomolog2(Drosophila)	-1.12563	0.458302	54004	17537537	AB713187|AK153986|AY312280
Fam117b	familywithsequencesimilarity117,memberB	-1.1246	0.458629	72750	17213338
Fcrl1	Fcreceptor-like1	-1.12417	0.458766	229499	17398742	AF329485|AY158088|AY506554|AK036445|AY506555|BC055830|AY158089
Rcn3	reticulocalbin3,EF-handcalciumbindingdomain	-1.12219	0.459397	52377	17490578	BC025602|BC055903|BC092069|BC005487
Sfxn5	sideroflexin5	-1.12174	0.459538	94282	17468340	AK043706|AF325264
Gabarapl1	gamma-aminobutyricacid(GABA)Areceptor-associatedprotein-like1	-1.12167	0.45956	57436	17463550	AB041648|AF180518|BC004602|BC024706
Olfr1427	olfactoryreceptor1427	-1.12042	0.459959	258674	17363068	BC127962
Prdx1|Gm21399|Gm7204	peroxiredoxin1|peroxiredoxin1pseudogene|predictedpseudogene7204|predictedgene,21399	-1.11991	0.460122	18477///100862012	17548658	BC083348|BC086648|D16142|D21252
Sptbn1	spectrinbeta,non-erythrocytic1	-1.11947	0.460264	20742	17261339	AF017112|AK220456|M74773
Col4a2	collagen,typeIV,alpha2	-1.11899	0.460417	12827	17498962	BC138040|J04695
Eml1	echinodermmicrotubuleassociatedproteinlike1	-1.11883	0.460469	68519	17278561	BC038273|BC053094|BC059839|BC079582|BC125289|BC150975
Ankrd22	ankyrinrepeatdomain22	-1.11819	0.460672	52024	17364090	BC003460
Il6ra	interleukin6receptor,alpha	-1.11756	0.460872	16194	17407138	X51976
Ly9	lymphocyteantigen9	-1.11748	0.460898	17085	17229767	AB196804|AB196805|AB196806|AB196807|AF244130|AF244131|AK087345|BC095921|M84412
Syne1	spectrinrepeatcontaining,nuclearenvelope1	-1.11569	0.461469	64009	17238938	AF535143|AK039486|AK122550
Fmnl1	formin-like1	-1.115	0.46169	57778	17257100	AF006466|AK158820
Zfp414	zincfingerprotein414	-1.11359	0.462142	328801	17336144	AK048362|BC038913|BC116933|BC119044
Rcsd1	RCSDdomaincontaining1	-1.11245	0.462509	226594	17229269	BC025872
Gm15537	predictedgene15537	-1.11072	0.463062		17327609
Gm26158	predictedgene,26158	-1.10837	0.463819		17366121
Setd7	SETdomaincontaining(lysinemethyltransferase)7	-1.10745	0.464113	73251	17405142	AF448509|BC050190
Ifnlr1	interferonlambdareceptor1	-1.10507	0.464881	242700	17419880	BC057856|AY184376
Zfp385a	zincfingerprotein385A	-1.10448	0.465069	29813	17322359	AF118566|BC017644
Csf2ra	colonystimulatingfactor2receptor,alpha,low-affinity(granulocyte-macrophage)	-1.10396	0.465236	12982	17366170	BC150696|EF114318|M85078|AK135114|EF114317
Cyp4f18	cytochromeP450,family4,subfamilyf,polypeptide18	-1.09348	0.468631	72054	17510462	AF233647|BC013494
Nexn	nexilin	-1.09307	0.468763	68810	17411201	BC052878|HQ179982|HQ179983|HQ179984|AK136097
Adap2	ArfGAPwithdualPHdomains2	-1.09218	0.469051	216991	17253885	AK050079|BC027165
4930438A08Rik	RIKENcDNA4930438A08gene	-1.09156	0.469252	73988	17249994
Dleu2	deletedinlymphocyticleukemia,2	-1.09113	0.469395	668253	17547825	AK137724|AK162803
E2f2	E2Ftranscriptionfactor2	-1.09112	0.469396	242705	17420024	BC062101|AK157322
Prrc2b	proline-richcoiled-coil2B	-1.08984	0.469815	227723	17369679	BC055116
Gm26905	predictedgene,26905	-1.08879	0.470156		17501311
Cd93	CD93antigen	-1.08832	0.47031	17064	17392572	AF081789
Prss23	protease,serine23	-1.08822	0.470342	76453	17493212	BC018517
Capn2	calpain2	-1.08815	0.470364	12334	17230611	AF015038|BC054726|D38117|AK053832|AK078787
Casc5	cancersusceptibilitycandidate5	-1.08796	0.470427	76464	17374692	BC080815
Cnr2	cannabinoidreceptor2(macrophage)	-1.08792	0.47044	12802	17419959	BC024052
Prrc2c	proline-richcoiled-coil2C	-1.08446	0.471568	226562	17228968
Akna	AT-hooktranscriptionfactor	-1.08313	0.472005	100182	17426277	AK129468|BC092227|AK029701|AK089194|AK158313|AK170885
Tspan32	tetraspanin32	-1.08311	0.47201	27027	17485282	AF291425|AK154694|AY039000|AF175771|BC051204|BC055858
Hspb7	heatshockproteinfamily,member7(cardiovascular)	-1.08255	0.472195	29818	17421074	BC089584|BC046993|AF155909
Ssbp2	single-strandedDNAbindingprotein2	-1.08065	0.472815	66970	17289037	AY037837|BC002176|AK051840|AY167988|EF410127
Fut7	fucosyltransferase7	-1.08041	0.472894	14347	17367999	GQ424190|GQ424189|GQ424191|GQ424192|GQ424194|BC105671|BC105672|GQ424193
Ifna4	interferonalpha4	-1.08025	0.472946	15967	17415369
Fam43a	familywithsequencesimilarity43,memberA	-1.08005	0.473011	224093	17324637	BC099947|BC138882|BC138884
Gadd45g	growtharrestandDNA-damage-inducible45gamma	-1.07972	0.473119	23882	17287361	AB021884|AF055638|BC001989
Slc48a1	solutecarrierfamily48(hemetransporter),member1	-1.07928	0.473263	67739	17314556	BC022913|AB041659
5330426P16Rik	RIKENcDNA5330426P16gene	-1.07903	0.473347	68190	17330905	AK019912|AK137010|AK151508
Arhgap42	RhoGTPaseactivatingprotein42	-1.07881	0.47342	71544	17523921	BC137891|BC137892|AK082857
Kcnj10	potassiuminwardly-rectifyingchannel,subfamilyJ,member10	-1.07755	0.473833	16513	17219536	AB039879|AF322631|BC141088
Qsox1	quiescinQ6sulfhydryloxidase1	-1.07743	0.473873	104009	17228407	AB044284|BC076590|BC034131
Lbp	lipopolysaccharidebindingprotein	-1.07432	0.474895	16803	17378827	BC004795|AK143562
Ltf	lactotransferrin	-1.07385	0.475049	17002	17522555	BC006904|CT010339|D88510|FJ538998|BC009662
Mbnl3	muscleblind-like3(Drosophila)	-1.07361	0.475129	171170	17541618	AB077700|AF466292|BC057157
Gm26825	predictedgene,26825	-1.07328	0.475238		17434475
Gm25996	predictedgene,25996	-1.07285	0.475379		17325734
Gda	guaninedeaminase	-1.07262	0.475454	14544	17363470	AF174583|AF369880|AF369881|AF369882|AF369883|AF369884|BC076583|AK044078
Gm12840	predictedgene12840	-1.07072	0.476081		17417699
Unc5b	unc-5homologB(C.elegans)	-1.06933	0.476541	107449	17241137	AK147603|BC057560
Abcd1	ATP-bindingcassette,sub-familyD(ALD),member1	-1.06751	0.477142	11666	17535627	BC011273|BC079840|AK153589
St8sia4	ST8alpha-N-acetyl-neuraminidealpha-2,8-sialyltransferase4	-1.06691	0.477339	20452	17225815	BC060112|X86000|AK165717
Neil3	neilike3(E.coli)	-1.06634	0.477528	234258	17509361	AB072931|BC024921|BC034753|AK031027
Chd9	chromodomainhelicaseDNAbindingprotein9	-1.06633	0.477533	109151	17503708	DQ127229|BC145219|AK030430|AK040994
Pdgfrb	plateletderivedgrowthfactorreceptor,betapolypeptide	-1.0643	0.478206	18596	17351027	BC055311|X04367|DQ979390
Wdfy4	WDrepeatandFYVEdomaincontaining4	-1.0617	0.479066	545030	17304906
Gm24278	predictedgene,24278	-1.061	0.4793		17525738
Atg2a	autophagyrelated2A	-1.06093	0.479322	329015	17356695	BC063264
Traf3ip3	TRAF3interactingprotein3	-1.05866	0.480079	215243	17231203	AK161211|AY383616|BC137605|BC171933
Cyp2a22	cytochromeP450,family2,subfamilya,polypeptide22	-1.05577	0.48104	233005	17488105
Nxpe5	neurexophilinandPC-esterasedomainfamily,member5	-1.05566	0.481079	381680	17443803	AK171365|BC106195
Kmt2e	lysine(K)-specificmethyltransferase2E	-1.05545	0.481148	69188	17435189
Olfr1351	olfactoryreceptor1351	-1.05441	0.481492	259042	17234859	BC104112
Gm26398	predictedgene,26398	-1.05375	0.481714		17366884
Syn1	synapsinI	-1.05355	0.481781	20964	17540501	BC022954|AF085809
Vgll4	vestigiallike4(Drosophila)	-1.05341	0.481828	232334	17469848	BC048841|BC060305|AK162019|AK163550
Tifab	TRAF-interactingproteinwithforkhead-associateddomain,familymemberB	-1.05164	0.482421	212937	17292990	BC005528|BC031130
Chsy1	chondroitinsulfatesynthase1	-1.04925	0.483221	269941	17479006
Mir339|4930432F04Rik	microRNA339|RIKENcDNA4930432F04gene	-1.04801	0.483635	723898///78792	17454414	BC016220
Cenpe	centromereproteinE	-1.04642	0.484166	229841	17402797	AY493378
Mir568|Zbtb20	microRNA568|zincfingerandBTBdomaincontaining20	-1.04623	0.484231	100124467///56490	17325723
Hk3	hexokinase3	-1.04573	0.4844	212032	17292775	BC117860|BC117861
Pacs1	phosphofurinacidicclustersortingprotein1	-1.04559	0.484448	107975	17361494	AK171969|BC062886|BC034670
Hipk1	homeodomaininteractingproteinkinase1	-1.04473	0.484734	15257	17408662	AF071070|AF071071|AF077658|AF170303|AF170304|BC145697|BC145699
Mir466h	microRNA466h	-1.04289	0.485355	100124446	17366932
Arhgap15	RhoGTPaseactivatingprotein15	-1.04108	0.485964	76117	17370551	AK036520|AK040796|AK170537|BC024887|BC034881
Grina	glutamatereceptor,ionotropic,N-methylD-aspartate-associatedprotein1(glutamatebinding)	-1.0401	0.486293	66168	17312341	AF182040|BC010802|BC019157|BC037667
Abcc4	ATP-bindingcassette,sub-familyC(CFTR/MRP),member4	-1.03718	0.487281	239273	17309420	AK052778|BC150822|BC171974
Sidt2	SID1transmembranefamily,member2	-1.03678	0.487413	214597	17526583	BC023957|BC051101|AK152371
Tom1	targetofmyb1homolog(chicken)	-1.03579	0.487749	21968	17502554
Acvrl1	activinAreceptor,typeII-like1	-1.03514	0.487968	11482	17315133	AK160915|BC014291|BC015083|CT010330|L48015
Tbc1d23	TBC1domainfamily,member23	-1.03425	0.488269	67581	17331114	AK171591|BC031706
Zbtb39	zincfingerandBTBdomaincontaining39	-1.03392	0.48838	320080	17238150	BC058661|BC079569
Neurl3	neuralizedhomolog3homolog(Drosophila)	-1.03286	0.488741	214854	17222149	AF321278|BC056622
Wwc2	WW,C2andcoiled-coildomaincontaining2	-1.03103	0.489362	52357	17509288	AB045323|BC067050
Pla2g4a	phospholipaseA2,groupIVA(cytosolic,calcium-dependent)	-1.03084	0.489426	18783	17227828	AK004701|BC003816|M72394
Itga3	integrinalpha3	-1.02951	0.489876	16400	17268137	BC053031|BC062205|D13867
F5	coagulationfactorV	-1.02895	0.490066	14067	17218861	U52925
Nes	nestin	-1.0289	0.490082	18008	17398903	AF076623|BC060693|BC062893|AK012622
Tmem63a	transmembraneprotein63a	-1.02823	0.490311	208795	17220221	BC014795|BC019442
Bbx	bobbysoxhomolog(Drosophila)	-1.02787	0.490433	70508	17330875	AF276950|AF454943|AF454944|AK050488|BC019456|BC066821
Troap	trophininassociatedprotein	-1.02712	0.49069	78733	17314712	BC145227
Asxl1	additionalsexcombslike1	-1.0266	0.490865	228790	17377940	AK081063
Emb	embigin	-1.02627	0.49098	13723	17290083	BC014858|J03535|AK047915
Cd248	CD248antigen,endosialin	-1.02563	0.491195	70445	17356369	AF378758|AF388572|BC046318|BC128295
Gucy1a3	guanylatecyclase1,soluble,alpha3	-1.02548	0.491247	60596	17406221	AF297082|BC057327|BC094310|AK031305
Kif11	kinesinfamilymember11	-1.02514	0.491364	16551	17359020	BC060670
Dtx3	deltex3homolog(Drosophila)	-1.02485	0.491462	80904	17245772	AB015425|BC138304|BC157899|BC099687|BC044779
Gtse1	GtwoSphaseexpressedprotein1	-1.02463	0.491536	29870	17313895	BC027213
Fhl1	fourandahalfLIMdomains1	-1.02282	0.492153	14199	17534960	AF114380|BC029024|BC031120|U41739|U77039
Apoe	apolipoproteinE	-1.02273	0.492185	11816	17487381	BC028816|BC083351|M12414
Pros1	proteinS(alpha)	-1.0213	0.492671	19128	17326510	AK133044|BC128316|Z25469
Stx2	syntaxin2	-1.02071	0.492873	13852	17453087	BC046279|D10475|AK168067
Arrb2	arrestin,beta2	-1.01675	0.494229	216869	17252013	BC016642
Phc3	polyhomeotic-like3(Drosophila)	-1.01654	0.494301	241915	17404548	BC132533|BC145123|AK166296
Ticrr	TOPBP1-interactingcheckpointandreplicationregulator	-1.01615	0.494435	77011	17479425	BC158103|AK157802
Serpinb1a	serine(orcysteine)peptidaseinhibitor,cladeB,member1a	-1.01456	0.494979	66222	17291694
Nhsl2	NHS-like2	-1.01325	0.495429	100042480	17536861
Spats2	spermatogenesisassociated,serine-rich2	-1.01318	0.495453	72572	17314738	AK135838|BC023432|BC072579|AK048720
Stim2	stromalinteractionmolecule2	-1.0124	0.495722	116873	17437529	BC137881|BC145001|AK142275
Gm24071	predictedgene,24071	-1.00989	0.496583		17338458
Ncaph	non-SMCcondensinIcomplex,subunitH	-1.00986	0.496594	215387	17391212	BC021499|BC025060|AK045239
Acpp	acidphosphatase,prostate	-1.00781	0.497302	56318	17530406	AF210243|AK020693|BC139826|AK163330
Gm9312	predictedgene9312	-1.00699	0.497582		17280292
Zfp516	zincfingerprotein516	-1.00677	0.497659	329003	17352203	BC053104
Myh10	myosin,heavypolypeptide10,non-muscle	-1.00671	0.49768	77579	17251370	AK147567|BC089011
Tnfrsf1b	tumornecrosisfactorreceptorsuperfamily,member1b	-1.00649	0.497754	21938	17432674	BC141405|M59378|M60469
Terf1	telomericrepeatbindingfactor1	-1.00507	0.498246	21749	17211243	AB109563|BC034866|U65586|AK036615
Dhrs3	dehydrogenase/reductase(SDRfamily)member3	-1.0046	0.498407	20148	17421312	X95281|AF061743|BC010972|BC013540|BC008980
Cnn2	calponin2	-1.00385	0.498668	12798	17235077	BC008181|BC009144|BC018482|Z19543
Ctsl	cathepsinL	-1.00375	0.498702	13039	17293706	AF121837|AF121838|AF121839|BC068163|J02583
Gm25930	predictedgene,25930	-1.00363	0.498743		17249513
Gm10717	predictedgene10717	-1.00299	0.498963		17514349
Akap13	Akinase(PRKA)anchorprotein13	-1.00196	0.499321	75547	17479205	AK133803|AK135576
Myb	myeloblastosisoncogene	-1.00163	0.499435	17863	17239664	AK137965|BC011513|M12848|M16449
Pls3	plastin3(T-isoform)	-1.00097	0.499665	102866	17542853	AB182243|BC005459
Fry	furryhomolog(Drosophila)	-1.00037	0.499872	320365	17445089	AK086708
